# Supplementary material for: Perinatal serotonin signalling dynamically influences the development of cortical GABAergic circuits with consequences for lifelong sensory encoding
Source: Nat Commun. 2025 Jun 4;16:5203. doi: 10.1038/s41467-025-59659-5 (PMC12137630; doi:10.1038/s41467-025-59659-5)
Supplement: Supplementary file 8 — Source Data [file 41467_2025_59659_MOESM8_ESM.xlsx]

## Sheet: Info
Title:	Perinatal serotonin signalling dynamically influences the development of cortical GABAergic circuits with consequences for lifelong sensory encoding
Authors:	Gabriel Ocana-Santero, Hannah Warming, Veronica Munday, Heather A. MacKay, Caius Gibeily, Christopher Hemingway, Jacqueline A. Stacey, Abhishek Saha, Ivan P. Lazarte, Anjali Bachetta, Fei Deng, Yulong Li, Adam M. Packer, Trevor Sharp, Simon. J. B. Butt

## Sheet: Fig.1b
Fig.1b
Info:	g5-HT3.0 DF/F signal to whisker, airpuff and sound stimuli during the Th-SERT time window
Stimulus:		Whisker			Airpuff			Sound
		Time	DF/F		Time	DF/F		Time	DF/F
		1	0.000679755		1	-0.000105068		1	0.00190394
		2	0.000657139		2	-0.000132469		2	0.00191036
		3	0.000632361		3	-0.00016576		3	0.00190339
		4	0.000605563		4	-0.000204504		4	0.00188372
		5	0.00057689		5	-0.000248267		5	0.00185207
		6	0.000546484		6	-0.000296611		6	0.00180913
		7	0.000514488		7	-0.000349102		7	0.00175561
		8	0.000481047		8	-0.000405302		8	0.0016922
		9	0.000446304		9	-0.000464776		9	0.00161961
		10	0.000410401		10	-0.000527088		10	0.00153855
		11	0.000373484		11	-0.000591801		11	0.0014497
		12	0.000335694		12	-0.000658481		12	0.00135378
		13	0.000297176		13	-0.00072669		13	0.00125149
		14	0.000258073		14	-0.000795993		14	0.00114353
		15	0.000218528		15	-0.000865954		15	0.00103059
		16	0.000178685		16	-0.000936136		16	0.000913393
		17	0.000138687		17	-0.0010061		17	0.000792627
		18	9.86777e-05		18	-0.00107542		18	0.000668998
		19	5.88005e-05		19	-0.00114365		19	0.000543208
		20	1.91987e-05		20	-0.00121036		20	0.000415958
		21	-1.99841e-05		21	-0.00127511		21	0.000287951
		22	-5.86047e-05		22	-0.00133747		22	0.000159888
		23	-9.65194e-05		23	-0.00139699		23	3.24723e-05
		24	-0.000133585		24	-0.00145325		24	-9.35951e-05
		25	-0.000169658		25	-0.00150581		25	-0.000217612
		26	-0.000204595		26	-0.00155423		26	-0.000338876
		27	-0.000219873		27	-0.00162404		27	-0.000464418
		28	-0.000258682		28	-0.0016732		28	-0.000528589
		29	-0.000326513		29	-0.00167636		29	-0.000629795
		30	-0.000348246		30	-0.00161201		30	-0.000713208
		31	-0.000400669		31	-0.00157811		31	-0.000756852
		32	-0.00044171		32	-0.00154251		32	-0.000819443
		33	-0.000453654		33	-0.00147519		33	-0.000829583
		34	-0.000409499		34	-0.00139405		34	-0.000906265
		35	-0.000426288		35	-0.00134227		35	-0.00097919
		36	-0.000366914		36	-0.00135816		36	-0.00107889
		37	-0.000351161		37	-0.00136746		37	-0.00111918
		38	-0.00030251		38	-0.00144357		38	-0.00115677
		39	-0.000264114		39	-0.00146663		39	-0.00123834
		40	-0.000239419		40	-0.00141101		40	-0.00121184
		41	-0.000211077		41	-0.00139489		41	-0.00123884
		42	-0.000211886		42	-0.00133323		42	-0.00129217
		43	-0.000258961		43	-0.00131935		43	-0.00128643
		44	-0.000292658		44	-0.00127607		44	-0.00125418
		45	-0.000334335		45	-0.00122438		45	-0.00125702
		46	-0.000360168		46	-0.00111381		46	-0.00119575
		47	-0.000447572		47	-0.00104401		47	-0.00115531
		48	-0.000439913		48	-0.00090693		48	-0.00110855
		49	-0.000455057		49	-0.000783466		49	-0.00108298
		50	-0.000426537		50	-0.00067083		50	-0.00105022
		51	-0.000494363		51	-0.000567763		51	-0.000994352
		52	-0.000512991		52	-0.000515021		52	-0.000960214
		53	-0.00049425		53	-0.000480681		53	-0.000958496
		54	-0.000460751		54	-0.000425958		54	-0.00100341
		55	-0.000435294		55	-0.000296526		55	-0.00102114
		56	-0.000418955		56	-0.000207587		56	-0.00101879
		57	-0.000451295		57	-5.63314e-05		57	-0.000986582
		58	-0.000521503		58	2.75554e-05		58	-0.000976173
		59	-0.000571499		59	9.77265e-05		59	-0.000897405
		60	-0.000606892		60	0.000185561		60	-0.000861664
		61	-0.000653055		61	0.000262861		61	-0.000846978
		62	-0.000708876		62	0.000350111		62	-0.000783598
		63	-0.00074589		63	0.000393206		63	-0.000754216
		64	-0.000721844		64	0.000483423		64	-0.000747441
		65	-0.000742357		65	0.000508821		65	-0.000739094
		66	-0.000698428		66	0.000478434		66	-0.000722542
		67	-0.000704365		67	0.000475373		67	-0.000716848
		68	-0.000732063		68	0.00049111		68	-0.000612576
		69	-0.000791782		69	0.000489666		69	-0.000611081
		70	-0.000820616		70	0.000446519		70	-0.00066223
		71	-0.000845889		71	0.000488188		71	-0.000680567
		72	-0.000852984		72	0.000478416		72	-0.00065982
		73	-0.000904426		73	0.000527464		73	-0.000653744
		74	-0.00092782		74	0.000523841		74	-0.000599885
		75	-0.00100309		75	0.000596662		75	-0.000569558
		76	-0.000987517		76	0.000611388		76	-0.000510819
		77	-0.0009419		77	0.000659678		77	-0.000499775
		78	-0.000914316		78	0.000745865		78	-0.00044691
		79	-0.0009376		79	0.000798765		79	-0.000384867
		80	-0.000811167		80	0.000858282		80	-0.000342298
		81	-0.000705224		81	0.000870317		81	-0.000355242
		82	-0.000602781		82	0.000959035		82	-0.000361643
		83	-0.000472291		83	0.00095603		83	-0.000338373
		84	-0.000340192		84	0.000894053		84	-0.000321425
		85	-0.000245232		85	0.000833531		85	-0.000363777
		86	-0.000116377		86	0.000873547		86	-0.000378034
		87	-7.82975e-05		87	0.000903429		87	-0.000364508
		88	-2.8256e-05		88	0.000963464		88	-0.000366699
		89	6.47152e-05		89	0.00102353		89	-0.000355675
		90	0.000128457		90	0.00108894		90	-0.00032286
		91	0.000173566		91	0.00105737		91	-0.000374301
		92	0.000250845		92	0.00113004		92	-0.000379055
		93	0.000317307		93	0.00112909		93	-0.000393095
		94	0.000413421		94	0.00115553		94	-0.000448283
		95	0.000551706		95	0.00118519		95	-0.000543361
		96	0.000575483		96	0.00125771		96	-0.000570361
		97	0.00066096		97	0.00122359		97	-0.000591626
		98	0.000785185		98	0.00113545		98	-0.000593266
		99	0.00082001		99	0.00117083		99	-0.000523247
		100	0.000850059		100	0.0012005		100	-0.000512102
		101	0.000873758		101	0.00120243		101	-0.000471849
		102	0.000908702		102	0.00115704		102	-0.000456444
		103	0.000917418		103	0.00125625		103	-0.000403773
		104	0.000923588		104	0.00132092		104	-0.000380668
		105	0.000931079		105	0.00137985		105	-0.000311049
		106	0.000892963		106	0.00141841		106	-0.000296158
		107	0.000853048		107	0.00140963		107	-0.00021108
		108	0.000837508		108	0.00138791		108	-0.000119904
		109	0.000824158		109	0.00136216		109	-6.75379e-05
		110	0.000844048		110	0.00133378		110	2.15257e-05
		111	0.000859373		111	0.00128674		111	9.62004e-05
		112	0.000816044		112	0.00120237		112	0.000162247
		113	0.000769871		113	0.00110437		113	0.000221714
		114	0.000726844		114	0.00099122		114	0.000265915
		115	0.000661488		115	0.000875866		115	0.000281829
		116	0.000549058		116	0.000852399		116	0.000337449
		117	0.000447876		117	0.000775507		117	0.000388304
		118	0.000326964		118	0.000742576		118	0.000451227
		119	0.000316971		119	0.000610611		119	0.000414584
		120	0.000212161		120	0.000566041		120	0.000469241
		121	9.76893e-05		121	0.000550023		121	0.000572246
		122	6.9698e-06		122	0.000403077		122	0.000676966
		123	-6.48589e-05		123	0.000311294		123	0.000724445
		124	-8.52799e-05		124	0.000162109		124	0.000859748
		125	-0.000138141		125	0.000135117		125	0.000943972
		126	-0.000150667		126	4.26818e-05		126	0.00100244
		127	-0.000194383		127	-7.34933e-05		127	0.00103016
		128	-0.000168418		128	-0.000135501		128	0.00108107
		129	-0.000172946		129	-0.000263165		129	0.00112175
		130	-0.000123174		130	-0.000331925		130	0.00113743
		131	-0.000101846		131	-0.000363677		131	0.00112757
		132	-0.000174473		132	-0.000351879		132	0.00114573
		133	-0.000151764		133	-0.000456565		133	0.0011525
		134	-9.85265e-05		134	-0.00049193		134	0.00116439
		135	1.21649e-05		135	-0.000433474		135	0.00112366
		136	7.30784e-05		136	-0.000400769		136	0.001141
		137	0.000148666		137	-0.000437706		137	0.00114185
		138	0.000223251		138	-0.000522498		138	0.00116739
		139	0.0003405		139	-0.000522698		139	0.00114023
		140	0.000377533		140	-0.000534191		140	0.00105756
		141	0.000429358		141	-0.000513713		141	0.0010099
		142	0.000478914		142	-0.000406823		142	0.000913704
		143	0.000516761		143	-0.000317216		143	0.000895407
		144	0.000601721		144	-6.9468e-05		144	0.000853207
		145	0.000691452		145	5.79985e-05		145	0.000806215
		146	0.00072824		146	0.000311896		146	0.000850462
		147	0.000790803		147	0.00054374		147	0.00084797
		148	0.000890425		148	0.000837919		148	0.000827179
		149	0.000970659		149	0.0013015		149	0.000806703
		150	0.00104983		150	0.00163878		150	0.000705772
		151	0.00111588		151	0.00202338		151	0.000635771
		152	0.00117614		152	0.0024691		152	0.000562794
		153	0.00128048		153	0.00296119		153	0.000466069
		154	0.0013454		154	0.00342251		154	0.000329197
		155	0.00142949		155	0.00397382		155	0.000269209
		156	0.00144751		156	0.00455134		156	0.000263538
		157	0.00152745		157	0.00517021		157	0.000290925
		158	0.00159966		158	0.00581797		158	0.000225052
		159	0.00165742		159	0.00647355		159	0.000147944
		160	0.00168243		160	0.00706336		160	7.55589e-05
		161	0.00168118		161	0.00774014		161	-2.5025e-05
		162	0.00167435		162	0.00840927		162	-0.000171789
		163	0.00166718		163	0.00907907		163	-0.000301424
		164	0.00168136		164	0.00976207		164	-0.000431513
		165	0.00169113		165	0.0104883		165	-0.000540759
		166	0.00165089		166	0.0111465		166	-0.000585685
		167	0.0016596		167	0.0117441		167	-0.000682771
		168	0.00164018		168	0.0123841		168	-0.000824522
		169	0.00162164		169	0.0129554		169	-0.000911881
		170	0.00151833		170	0.0136073		170	-0.000996592
		171	0.00147709		171	0.0141542		171	-0.00105697
		172	0.00145635		172	0.0147419		172	-0.00112435
		173	0.00144601		173	0.0152803		173	-0.0012187
		174	0.00141768		174	0.0158352		174	-0.00130123
		175	0.00141873		175	0.016351		175	-0.00143021
		176	0.00145466		176	0.0168032		176	-0.00151588
		177	0.00152204		177	0.017192		177	-0.00158767
		178	0.00159882		178	0.0175988		178	-0.00168572
		179	0.00158686		179	0.0179562		179	-0.00177546
		180	0.00164715		180	0.0183155		180	-0.00185933
		181	0.00169948		181	0.0185778		181	-0.00195949
		182	0.0017906		182	0.0188111		182	-0.00207325
		183	0.00192775		183	0.0189438		183	-0.00213704
		184	0.00205223		184	0.019146		184	-0.0021892
		185	0.0021351		185	0.019325		185	-0.00231377
		186	0.00214785		186	0.0194228		186	-0.00239534
		187	0.00224938		187	0.0194845		187	-0.00248354
		188	0.00232278		188	0.0195311		188	-0.00253232
		189	0.00236321		189	0.01964		189	-0.00266811
		190	0.00239456		190	0.0196188		190	-0.0027931
		191	0.00246321		191	0.0196893		191	-0.0028523
		192	0.00245258		192	0.0196964		192	-0.00289424
		193	0.00250366		193	0.0196929		193	-0.00291865
		194	0.00254535		194	0.0196648		194	-0.00299131
		195	0.0026537		195	0.0195048		195	-0.00305646
		196	0.00271046		196	0.0194427		196	-0.00306298
		197	0.00275702		197	0.0193019		197	-0.00314334
		198	0.00281734		198	0.0192008		198	-0.00323518
		199	0.00284091		199	0.019046		199	-0.00333947
		200	0.0028376		200	0.0188467		200	-0.00340133
		201	0.00286039		201	0.0187258		201	-0.00344168
		202	0.00284682		202	0.0185811		202	-0.00349122
		203	0.00285528		203	0.0184105		203	-0.00354414
		204	0.00285227		204	0.0183195		204	-0.00350188
		205	0.00288641		205	0.0182147		205	-0.00348298
		206	0.00284415		206	0.0180957		206	-0.00346767
		207	0.00282635		207	0.0179559		207	-0.00355173
		208	0.00277144		208	0.0177665		208	-0.00357056
		209	0.00271296		209	0.0176263		209	-0.00361593
		210	0.00269347		210	0.017453		210	-0.00366038
		211	0.00264623		211	0.0172937		211	-0.00366145
		212	0.00257472		212	0.0171047		212	-0.00366852
		213	0.0025072		213	0.0169345		213	-0.00363358
		214	0.00241124		214	0.0168413		214	-0.00354984
		215	0.00234833		215	0.0166651		215	-0.00354223
		216	0.00226254		216	0.0164249		216	-0.00354167
		217	0.00219685		217	0.0162862		217	-0.00353282
		218	0.00210551		218	0.016121		218	-0.00347883
		219	0.00202286		219	0.0159865		219	-0.00340237
		220	0.00199372		220	0.0158921		220	-0.00342341
		221	0.00194198		221	0.0157677		221	-0.00331362
		222	0.00196141		222	0.015703		222	-0.00323875
		223	0.00198343		223	0.0155181		223	-0.00321893
		224	0.00196821		224	0.0154872		224	-0.00321462
		225	0.00196802		225	0.015383		225	-0.00317464
		226	0.00200397		226	0.0153354		226	-0.00311665
		227	0.00199285		227	0.0152423		227	-0.00308474
		228	0.00196657		228	0.0151925		228	-0.00302296
		229	0.00193308		229	0.015136		229	-0.00291932
		230	0.00193558		230	0.0150509		230	-0.00281695
		231	0.00191626		231	0.0149921		231	-0.00270963
		232	0.00195379		232	0.0149169		232	-0.00267089
		233	0.00194109		233	0.0149057		233	-0.00257518
		234	0.00194056		234	0.0148998		234	-0.0024446
		235	0.00192787		235	0.0148372		235	-0.00237432
		236	0.00196632		236	0.0147251		236	-0.00220743
		237	0.00201363		237	0.01461		237	-0.00206693
		238	0.00196285		238	0.0145085		238	-0.00195288
		239	0.00189512		239	0.0144311		239	-0.00184229
		240	0.00191865		240	0.0143069		240	-0.0017345
		241	0.00188085		241	0.0142499		241	-0.00161009
		242	0.00186878		242	0.0140894		242	-0.00149669
		243	0.00191738		243	0.0139567		243	-0.00140402
		244	0.00192181		244	0.0138018		244	-0.0013218
		245	0.00198089		245	0.0136379		245	-0.00121314
		246	0.00193985		246	0.0135385		246	-0.00114075
		247	0.00196633		247	0.0134232		247	-0.00106943
		248	0.00193627		248	0.0133063		248	-0.000978751
		249	0.00197672		249	0.0131546		249	-0.000844634
		250	0.00202441		250	0.0130423		250	-0.000705049
		251	0.00204209		251	0.0129698		251	-0.000571086
		252	0.002114		252	0.0128832		252	-0.000483763
		253	0.00221106		253	0.0128358		253	-0.000379896
		254	0.00226835		254	0.0127728		254	-0.000298837
		255	0.00233947		255	0.012709		255	-0.000224799
		256	0.00238907		256	0.0125974		256	-0.000153865
		257	0.0024807		257	0.0125142		257	-0.00012617
		258	0.00253696		258	0.0124225		258	-0.000100631
		259	0.00263623		259	0.0123807		259	-9.85239e-05
		260	0.00270991		260	0.0123109		260	-5.64359e-05
		261	0.00274366		261	0.0122128		261	-2.84952e-05
		262	0.00282661		262	0.0121674		262	6.13134e-06
		263	0.00294907		263	0.012129		263	1.80871e-05
		264	0.00298491		264	0.0120888		264	2.95568e-05
		265	0.00310034		265	0.0119805		265	-1.37881e-05
		266	0.00322294		266	0.0119472		266	-1.08237e-05
		267	0.00328735		267	0.0119243		267	9.80311e-06
		268	0.00330852		268	0.0118748		268	1.09496e-06
		269	0.00340328		269	0.0118857		269	-9.93483e-06
		270	0.00348037		270	0.0118898		270	-5.14113e-05
		271	0.00346806		271	0.0118934		271	-1.52616e-05
		272	0.00348006		272	0.0119052		272	-9.42143e-05
		273	0.00348572		273	0.0118647		273	-0.000220434
		274	0.00344627		274	0.0119246		274	-0.0003198
		275	0.00339364		275	0.011864		275	-0.000346536
		276	0.00339715		276	0.0118626		276	-0.000405911
		277	0.0033616		277	0.0117683		277	-0.000492974
		278	0.00333266		278	0.0117251		278	-0.000567905
		279	0.00329618		279	0.0116579		279	-0.000683439
		280	0.00323882		280	0.0115926		280	-0.000716646
		281	0.00320911		281	0.0115671		281	-0.000795992
		282	0.00320172		282	0.011566		282	-0.000905309
		283	0.00316842		283	0.0115859		283	-0.000980913
		284	0.00314951		284	0.0115075		284	-0.001004
		285	0.00314467		285	0.0114168		285	-0.00108918
		286	0.00316013		286	0.0113777		286	-0.0011739
		287	0.0031096		287	0.0113649		287	-0.0012945
		288	0.00308285		288	0.0113187		288	-0.0014259
		289	0.00306911		289	0.0112586		289	-0.00151123
		290	0.00307964		290	0.0112079		290	-0.00158536
		291	0.003026		291	0.0111819		291	-0.00163419
		292	0.00300757		292	0.0111063		292	-0.00173023
		293	0.00291762		293	0.0111108		293	-0.00179727
		294	0.00286011		294	0.0110586		294	-0.00189334
		295	0.0028729		295	0.0110537		295	-0.00196114
		296	0.00289179		296	0.0110195		296	-0.00206565
		297	0.00289045		297	0.0109665		297	-0.00210227
		298	0.00285301		298	0.0109524		298	-0.00219983
		299	0.00290449		299	0.0109616		299	-0.00223859
		300	0.00290817		300	0.0109235		300	-0.00228002
		301	0.00293734		301	0.0109126		301	-0.00236805
		302	0.00299873		302	0.0108782		302	-0.00243656
		303	0.003022		303	0.010937		303	-0.00247705
		304	0.0030399		304	0.0109825		304	-0.00254082
		305	0.00308441		305	0.0110194		305	-0.00259338
		306	0.003072		306	0.011039		306	-0.00265957
		307	0.00311846		307	0.0111235		307	-0.00271455
		308	0.00313366		308	0.011195		308	-0.0027189
		309	0.00316737		309	0.0112938		309	-0.00271822
		310	0.00314235		310	0.0113307		310	-0.00276756
		311	0.00312624		311	0.0113489		311	-0.00277883
		312	0.00314134		312	0.0114432		312	-0.00274069
		313	0.00310417		313	0.0114956		313	-0.00272306
		314	0.00307857		314	0.0115745		314	-0.00271263
		315	0.0031223		315	0.0115773		315	-0.00273071
		316	0.0030524		316	0.0116077		316	-0.00270887
		317	0.00298125		317	0.0116464		317	-0.00272985
		318	0.00295347		318	0.0117255		318	-0.00274048
		319	0.00292098		319	0.0117847		319	-0.00275541
		320	0.00287361		320	0.0118256		320	-0.00281282
		321	0.00282466		321	0.0118544		321	-0.00286327
		322	0.0028167		322	0.0118246		322	-0.00287375
		323	0.0028588		323	0.0117924		323	-0.00290609
		324	0.00281778		324	0.0117632		324	-0.0029087
		325	0.00279882		325	0.0117762		325	-0.00293304
		326	0.00285743		326	0.0117755		326	-0.00297528
		327	0.00290417		327	0.0117301		327	-0.0029902
		328	0.00293029		328	0.011702		328	-0.00297878
		329	0.0028844		329	0.0116598		329	-0.00293254
		330	0.00293341		330	0.0116781		330	-0.00287676
		331	0.00298941		331	0.0116731		331	-0.00289466
		332	0.0030129		332	0.0116386		332	-0.0028973
		333	0.00306949		333	0.0115641		333	-0.00286723
		334	0.0030454		334	0.0114847		334	-0.00286056
		335	0.00303534		335	0.0113817		335	-0.00288706
		336	0.00310718		336	0.0113548		336	-0.00294181
		337	0.00312696		337	0.0112248		337	-0.00293315
		338	0.00317807		338	0.0111057		338	-0.00297693
		339	0.00318579		339	0.0110708		339	-0.00296892
		340	0.00327021		340	0.0110067		340	-0.00295205
		341	0.00332155		341	0.0109006		341	-0.00295232
		342	0.00336093		342	0.0107984		342	-0.00295574
		343	0.00341434		343	0.0107447		343	-0.00295069
		344	0.0034846		344	0.0106405		344	-0.00299228
		345	0.00358819		345	0.0105662		345	-0.00295749
		346	0.00363405		346	0.0104786		346	-0.00291105
		347	0.00363379		347	0.0104536		347	-0.00279288
		348	0.00366551		348	0.0104224		348	-0.00275978
		349	0.00369665		349	0.0103844		349	-0.00267113
		350	0.00372789		350	0.0103596		350	-0.00263397
		351	0.00381529		351	0.0103287		351	-0.00264453
		352	0.00379507		352	0.0103665		352	-0.00259983
		353	0.00380709		353	0.0103924		353	-0.00257024
		354	0.00374435		354	0.0103794		354	-0.00254001
		355	0.00361869		355	0.0103908		355	-0.00249547
		356	0.00351263		356	0.0104565		356	-0.00243019
		357	0.00348109		357	0.0105488		357	-0.00237602
		358	0.00338296		358	0.0105804		358	-0.00228947
		359	0.00332963		359	0.0106513		359	-0.00225815
		360	0.0033384		360	0.0106942		360	-0.00218633
		361	0.00329799		361	0.010735		361	-0.00208448
		362	0.00323951		362	0.0107795		362	-0.00202113
		363	0.00320808		363	0.0108171		363	-0.00198477
		364	0.00320936		364	0.0108807		364	-0.00198092
		365	0.00316812		365	0.0108866		365	-0.00195078
		366	0.00311267		366	0.0109558		366	-0.00190412
		367	0.00315335		367	0.01103		367	-0.0019578
		368	0.00307313		368	0.0110808		368	-0.00192357
		369	0.00299404		369	0.0110792		369	-0.00190701
		370	0.00300571		370	0.0110943		370	-0.00192116
		371	0.00294042		371	0.0110859		371	-0.00190825
		372	0.00284274		372	0.0110609		372	-0.00184909
		373	0.00280773		373	0.0110789		373	-0.00188008
		374	0.00276137		374	0.0110883		374	-0.00184784
		375	0.00276111		375	0.0111087		375	-0.0018422
		376	0.00273081		376	0.0110984		376	-0.00175257
		377	0.00274031		377	0.0110513		377	-0.00172421
		378	0.00268021		378	0.0109824		378	-0.00168352
		379	0.00253807		379	0.0110236		379	-0.00162681
		380	0.00252186		380	0.0110407		380	-0.00160168
		381	0.00243872		381	0.0109333		381	-0.0015871
		382	0.00237821		382	0.0108887		382	-0.00157679
		383	0.00234649		383	0.010883		383	-0.00150289
		384	0.00231527		384	0.0108454		384	-0.0015071
		385	0.00235731		385	0.0108282		385	-0.00146353
		386	0.00244575		386	0.0108048		386	-0.00142934
		387	0.00243992		387	0.0107359		387	-0.0014239
		388	0.00246272		388	0.0106883		388	-0.00136572
		389	0.00247238		389	0.0106503		389	-0.00125381
		390	0.00254617		390	0.0105907		390	-0.0011804
		391	0.00252794		391	0.0105194		391	-0.0010973
		392	0.00253694		392	0.010416		392	-0.00107307
		393	0.00256635		393	0.0103514		393	-0.00104237
		394	0.00256875		394	0.0102517		394	-0.000974172
		395	0.00257659		395	0.010194		395	-0.000853302
		396	0.00254966		396	0.0101356		396	-0.000823385
		397	0.0025115		397	0.0101173		397	-0.000798541
		398	0.00247206		398	0.0100519		398	-0.000812433
		399	0.00247232		399	0.00998212		399	-0.000780867
		400	0.0024486		400	0.00995315		400	-0.000726704
		401	0.00240785		401	0.00988907		401	-0.000680913
		402	0.00238238		402	0.00983094		402	-0.000596545
		403	0.00239565		403	0.00980613		403	-0.000542004
		404	0.00238452		404	0.00983996		404	-0.000510535
		405	0.00240351		405	0.00984176		405	-0.000509805
		406	0.00251294		406	0.00989081		406	-0.000432797
		407	0.00258436		407	0.00986412		407	-0.00038018
		408	0.00261462		408	0.00984301		408	-0.000375131
		409	0.00266309		409	0.00987772		409	-0.000423618
		410	0.00263846		410	0.00986533		410	-0.000481158
		411	0.00258229		411	0.00985173		411	-0.000520353
		412	0.00254098		412	0.0098827		412	-0.000570412
		413	0.00254767		413	0.00991678		413	-0.00061794
		414	0.00252266		414	0.00995223		414	-0.000736844
		415	0.00250248		415	0.00993886		415	-0.000811692
		416	0.00247311		416	0.00991955		416	-0.000830823
		417	0.0024401		417	0.00996474		417	-0.000947267
		418	0.00234572		418	0.00996545		418	-0.00100085
		419	0.00234063		419	0.00992455		419	-0.00106175
		420	0.00232966		420	0.00994626		420	-0.00113356
		421	0.00229413		421	0.00993882		421	-0.00117647
		422	0.00233263		422	0.00989879		422	-0.0012793
		423	0.00238319		423	0.00990933		423	-0.00140218
		424	0.00239156		424	0.00987555		424	-0.00144991
		425	0.0023105		425	0.0098698		425	-0.00151947
		426	0.00224949		426	0.00981054		426	-0.0015813
		427	0.00222451		427	0.00971427		427	-0.00165926
		428	0.00216359		428	0.00967506		428	-0.00168994
		429	0.00214081		429	0.00967976		429	-0.00177354
		430	0.00215384		430	0.00961869		430	-0.00188063
		431	0.00219032		431	0.00957109		431	-0.00189973
		432	0.00224156		432	0.00957852		432	-0.00191248
		433	0.00224652		433	0.00955561		433	-0.00192347
		434	0.0022405		434	0.00949843		434	-0.00193842
		435	0.00226098		435	0.00942243		435	-0.00195051
		436	0.00227309		436	0.00934542		436	-0.0020484
		437	0.00223675		437	0.00921688		437	-0.00211422
		438	0.00221435		438	0.00911372		438	-0.00212845
		439	0.00220988		439	0.00900785		439	-0.00213913
		440	0.0021719		440	0.00889895		440	-0.00220153
		441	0.00214887		441	0.00875871		441	-0.00223402
		442	0.00214333		442	0.00864994		442	-0.00227559
		443	0.00211849		443	0.00856671		443	-0.00231172
		444	0.00212438		444	0.00843859		444	-0.00233229
		445	0.00212916		445	0.00832917		445	-0.00234716
		446	0.00215055		446	0.00823039		446	-0.00240471
		447	0.00218741		447	0.00815088		447	-0.00239226
		448	0.00222262		448	0.008048		448	-0.00238091
		449	0.0022473		449	0.00795097		449	-0.00237475
		450	0.0022798		450	0.00786962		450	-0.00235521
		451	0.00233893		451	0.00774055		451	-0.00236493
		452	0.00239977		452	0.00760029		452	-0.00238364
		453	0.00240325		453	0.00757495		453	-0.00238707
		454	0.00241566		454	0.00750563		454	-0.00243473
		455	0.00242243		455	0.00742872		455	-0.00248252
		456	0.00240519		456	0.00740495		456	-0.00251608
		457	0.00238025		457	0.00731781		457	-0.00259537
		458	0.00234166		458	0.0072797		458	-0.00265795
		459	0.00233194		459	0.00720581		459	-0.00270385
		460	0.00231554		460	0.00719425		460	-0.00276566
		461	0.00232378		461	0.00713613		461	-0.00270196
		462	0.00235454		462	0.00709847		462	-0.00269435
		463	0.00238303		463	0.00710417		463	-0.00269552
		464	0.00246933		464	0.00712095		464	-0.00272627
		465	0.00252364		465	0.00709152		465	-0.0027071
		466	0.00251866		466	0.00715896		466	-0.00268794
		467	0.00259419		467	0.00720031		467	-0.00275016
		468	0.00264674		468	0.00717084		468	-0.00271733
		469	0.00266955		469	0.00715501		469	-0.00277517
		470	0.00270531		470	0.00715934		470	-0.00283518
		471	0.00279044		471	0.00716256		471	-0.00288815
		472	0.00286633		472	0.00719972		472	-0.00291937
		473	0.0029079		473	0.00723078		473	-0.00290025
		474	0.00297057		474	0.00721726		474	-0.00282893
		475	0.00301273		475	0.00723272		475	-0.00279307
		476	0.00316645		476	0.00720253		476	-0.00276631
		477	0.00325521		477	0.00724139		477	-0.00267733
		478	0.00337249		478	0.00728921		478	-0.00255975
		479	0.00344567		479	0.00729363		479	-0.00252461
		480	0.0034868		480	0.00727553		480	-0.00238044
		481	0.00356629		481	0.00729678		481	-0.00223837
		482	0.0035923		482	0.00727067		482	-0.0021329
		483	0.00359211		483	0.00728053		483	-0.00197675
		484	0.00360954		484	0.00728403		484	-0.00187164
		485	0.00362475		485	0.00728452		485	-0.00180242
		486	0.00359953		486	0.00727579		486	-0.00175087
		487	0.00360158		487	0.00721386		487	-0.00159433
		488	0.00363719		488	0.00721526		488	-0.00151041
		489	0.00366166		489	0.00717345		489	-0.00140097
		490	0.00368999		490	0.00712612		490	-0.00134344
		491	0.00377261		491	0.00710008		491	-0.00121793
		492	0.0037753		492	0.00700862		492	-0.0011199
		493	0.00384091		493	0.00686894		493	-0.00105992
		494	0.00389981		494	0.00679366		494	-0.000906566
		495	0.00386533		495	0.00675498		495	-0.000830044
		496	0.00386405		496	0.00676121		496	-0.000800191
		497	0.00389284		497	0.00668693		497	-0.000686237
		498	0.00388747		498	0.00659288		498	-0.000598915
		499	0.00386521		499	0.00651542		499	-0.000512483
		500	0.00391566		500	0.00642432		500	-0.000402317
		501	0.00391442		501	0.00630765		501	-0.000317037
		502	0.00391359		502	0.00626938		502	-0.000261378
		503	0.0038869		503	0.00624169		503	-0.000233602
		504	0.00384894		504	0.00618049		504	-0.000252014
		505	0.00382501		505	0.00613923		505	-0.000218107
		506	0.00375033		506	0.00610467		506	-0.000183574
		507	0.00371824		507	0.00603031		507	-0.000140794
		508	0.00365087		508	0.00601316		508	-0.000112657
		509	0.00365102		509	0.00600888		509	-0.000118605
		510	0.00363382		510	0.00596656		510	-8.59567e-05
		511	0.00357173		511	0.00589811		511	-2.98774e-05
		512	0.0035465		512	0.00584517		512	-6.91543e-05
		513	0.00341711		513	0.00587413		513	-7.72666e-05
		514	0.00336051		514	0.00580583		514	-0.000120673
		515	0.00325103		515	0.0057854		515	-0.000172415
		516	0.00311213		516	0.00577099		516	-0.000209344
		517	0.00309391		517	0.00569629		517	-0.000230695
		518	0.00294051		518	0.00566518		518	-0.000269042
		519	0.002797		519	0.00559766		519	-0.000320247
		520	0.00279155		520	0.00555632		520	-0.000286738
		521	0.00275661		521	0.00558586		521	-0.000285041
		522	0.00268754		522	0.00554905		522	-0.000264334
		523	0.00263873		523	0.00548124		523	-0.000250661
		524	0.00260944		524	0.00542863		524	-0.00021871
		525	0.00254672		525	0.00538011		525	-0.000208528
		526	0.00248076		526	0.00533853		526	-0.000224653
		527	0.00240162		527	0.00532568		527	-0.000218125
		528	0.00233349		528	0.00524882		528	-0.000236693
		529	0.00220638		529	0.00517744		529	-0.000309696
		530	0.00209496		530	0.00515888		530	-0.000297667
		531	0.0020056		531	0.00512976		531	-0.000374917
		532	0.00188678		532	0.00501808		532	-0.000419176
		533	0.00173989		533	0.00498695		533	-0.000479985
		534	0.00166059		534	0.00498164		534	-0.000559757
		535	0.0016547		535	0.00490282		535	-0.000594434
		536	0.00165337		536	0.0048291		536	-0.000684312
		537	0.0016563		537	0.00472999		537	-0.00076319
		538	0.0016709		538	0.00465176		538	-0.000847985
		539	0.00168599		539	0.00454718		539	-0.000921249
		540	0.00167592		540	0.00443606		540	-0.000944333
		541	0.0017066		541	0.00440284		541	-0.00099434
		542	0.00171492		542	0.00429473		542	-0.00105484
		543	0.00177592		543	0.00420045		543	-0.00109952
		544	0.0017514		544	0.00416547		544	-0.00115947
		545	0.00178088		545	0.00407562		545	-0.00129812
		546	0.00186339		546	0.00395674		546	-0.0013494
		547	0.00196028		547	0.00388197		547	-0.00138486
		548	0.00200537		548	0.00380106		548	-0.00152636
		549	0.00196128		549	0.00370849		549	-0.00156725
		550	0.00200532		550	0.00359167		550	-0.00166544
		551	0.00202549		551	0.00350215		551	-0.00179123
		552	0.00206281		552	0.00345471		552	-0.00190116
		553	0.00208474		553	0.00326592		553	-0.00205243
		554	0.00207719		554	0.00319336		554	-0.00216723
		555	0.00209882		555	0.0031615		555	-0.00224116
		556	0.00213145		556	0.00305468		556	-0.00229544
		557	0.00214863		557	0.00305058		557	-0.00238313
		558	0.00210925		558	0.00301935		558	-0.00247311
		559	0.00215177		559	0.00293851		559	-0.00251125
		560	0.00209083		560	0.00283354		560	-0.00254242
		561	0.00195286		561	0.00277868		561	-0.00262726
		562	0.00188052		562	0.00272344		562	-0.00264915
		563	0.00179824		563	0.00267235		563	-0.00265503
		564	0.00172139		564	0.00259082		564	-0.00267464
		565	0.00160649		565	0.00258329		565	-0.00266431
		566	0.00155656		566	0.00251746		566	-0.00262389
		567	0.00152344		567	0.00242404		567	-0.00263931
		568	0.00141082		568	0.00234766		568	-0.00265766
		569	0.0014126		569	0.00232448		569	-0.00263979
		570	0.00138993		570	0.00227876		570	-0.00265079
		571	0.00129106		571	0.00222052		571	-0.00269305
		572	0.00128541		572	0.00220625		572	-0.00274167
		573	0.00128329		573	0.00216547		573	-0.00280298
		574	0.001217		574	0.00211765		574	-0.00285246
		575	0.00117755		575	0.00211135		575	-0.00293584
		576	0.00109552		576	0.00206631		576	-0.00298537
		577	0.00104239		577	0.00203423		577	-0.00305939
		578	0.000949525		578	0.00192379		578	-0.00308866
		579	0.000855878		579	0.00192193		579	-0.00310354
		580	0.000859994		580	0.00188525		580	-0.00315004
		581	0.000829575		581	0.00183137		581	-0.00318744
		582	0.000808967		582	0.00172826		582	-0.00317795
		583	0.000837887		583	0.00166806		583	-0.00320303
		584	0.000846497		584	0.0015728		584	-0.00316847
		585	0.000868114		585	0.00145308		585	-0.00316796
		586	0.000907948		586	0.00135809		586	-0.00319007
		587	0.000924661		587	0.00129988		587	-0.00320691
		588	0.000959001		588	0.0012012		588	-0.00319584
		589	0.00102905		589	0.00113213		589	-0.00322322
		590	0.00102963		590	0.00107171		590	-0.00322123
		591	0.00106201		591	0.000978014		591	-0.00326923
		592	0.00105074		592	0.000873931		592	-0.00319618
		593	0.00111531		593	0.000774672		593	-0.00317551
		594	0.00112272		594	0.000673202		594	-0.00315942
		595	0.00119041		595	0.000520559		595	-0.0031804
		596	0.00121654		596	0.000421445		596	-0.00313709
		597	0.00124929		597	0.000363514		597	-0.00315809
		598	0.00125342		598	0.000262267		598	-0.00316502
		599	0.00127164		599	0.000115931		599	-0.00308559
		600	0.00131581		600	2.95182e-05		600	-0.00308214
		601	0.00135123		601	-8.15984e-05		601	-0.00307348
		602	0.00131256		602	-0.000142274		602	-0.00296962
		603	0.00128173		603	-0.000156983		603	-0.00287326
		604	0.00122763		604	-0.000132162		604	-0.00272393
		605	0.0012307		605	-0.000127208		605	-0.00253697
		606	0.00123948		606	-0.000153597		606	-0.00238488
		607	0.00120592		607	-0.000128862		607	-0.00228923
		608	0.00116954		608	-0.000196862		608	-0.00211726
		609	0.00120428		609	-0.000232899		609	-0.0019069
		610	0.00112375		610	-0.00026562		610	-0.00177884
		611	0.00106148		611	-0.000247677		611	-0.00162344
		612	0.00105036		612	-0.000240692		612	-0.00144424
		613	0.0010235		613	-0.000232736		613	-0.00129912
		614	0.000957327		614	-0.000223195		614	-0.00116125
		615	0.000955699		615	-0.000193991		615	-0.00102765
		616	0.000929623		616	-0.000225843		616	-0.000914406
		617	0.000892925		617	-0.000211267		617	-0.000808186
		618	0.000821746		618	-0.000173842		618	-0.000687916
		619	0.000821559		619	-0.000129621		619	-0.000570424
		620	0.000771852		620	-0.000120477		620	-0.000461599
		621	0.000722435		621	-3.55887e-05		621	-0.000377404
		622	0.000771472		622	0.000117169		622	-0.00030028
		623	0.000719283		623	0.000174389		623	-0.000231677
		624	0.000661883		624	0.000212259		624	-0.000162358
		625	0.00061373		625	0.000321477		625	-7.95314e-05
		626	0.000543829		626	0.000358821		626	-2.15451e-05
		627	0.000543869		627	0.000427882		627	-2.70644e-05
		628	0.000516646		628	0.000476956		628	-5.39221e-06
		629	0.000467514		629	0.000589216		629	-2.64002e-05
		630	0.000441789		630	0.000616574		630	-7.45049e-05
		631	0.000378453		631	0.000646396		631	-6.76285e-05
		632	0.000340009		632	0.000722811		632	-0.000101343
		633	0.000321466		633	0.000840788		633	-0.000216831
		634	0.000239654		634	0.000941262		634	-0.000259989
		635	0.000251411		635	0.00104122		635	-0.00038653
		636	0.000250116		636	0.00113286		636	-0.000485693
		637	0.000175016		637	0.00119259		637	-0.000570347
		638	0.000190792		638	0.00121934		638	-0.000600174
		639	0.000227879		639	0.00129038		639	-0.00061414
		640	0.000248842		640	0.00132247		640	-0.000671226
		641	0.000344341		641	0.00132667		641	-0.000738179
		642	0.000417151		642	0.00140954		642	-0.000749573
		643	0.00047342		643	0.00145748		643	-0.000889279
		644	0.000460625		644	0.00149085		644	-0.00102234
		645	0.000477777		645	0.00154199		645	-0.00115411
		646	0.000523531		646	0.00160742		646	-0.00124391
		647	0.000596012		647	0.00161654		647	-0.00135418
		648	0.000597673		648	0.0016125		648	-0.00142778
		649	0.000595364		649	0.00153092		649	-0.00147717
		650	0.000625964		650	0.00152641		650	-0.00152834
		651	0.000716853		651	0.00157289		651	-0.00162671
		652	0.000763406		652	0.00160741		652	-0.00164202
		653	0.000868792		653	0.00157101		653	-0.00169543
		654	0.000972753		654	0.00154548		654	-0.00170642
		655	0.0010515		655	0.00160125		655	-0.00163041
		656	0.00109954		656	0.00160868		656	-0.00160555
		657	0.00111473		657	0.00155352		657	-0.00157152
		658	0.00110403		658	0.00152495		658	-0.00153975
		659	0.00116118		659	0.00149602		659	-0.00151984
		660	0.00114399		660	0.00144842		660	-0.00153173
		661	0.00113218		661	0.00148797		661	-0.00157557
		662	0.00111728		662	0.00147924		662	-0.00153711
		663	0.00108771		663	0.00146446		663	-0.00153898
		664	0.0010705		664	0.00142021		664	-0.00149569
		665	0.00107534		665	0.00144109		665	-0.00146544
		666	0.001063		666	0.00139854		666	-0.00144275
		667	0.00112311		667	0.00145069		667	-0.00146558
		668	0.00112452		668	0.00144753		668	-0.00144944
		669	0.00114738		669	0.00142081		669	-0.00141404
		670	0.00114163		670	0.00144428		670	-0.00141673
		671	0.00113601		671	0.00140283		671	-0.00146867
		672	0.00114971		672	0.00137391		672	-0.00152472
		673	0.00112256		673	0.0013034		673	-0.0015871
		674	0.00110629		674	0.00126148		674	-0.00165088
		675	0.00108706		675	0.00124677		675	-0.00170199
		676	0.0010591		676	0.00118035		676	-0.00179626
		677	0.000996874		677	0.00115471		677	-0.00185436
		678	0.000938101		678	0.00107785		678	-0.0019176
		679	0.000921785		679	0.0010633		679	-0.00194479
		680	0.000947357		680	0.00098618		680	-0.00198959
		681	0.000932555		681	0.000938027		681	-0.00206265
		682	0.000934236		682	0.000869837		682	-0.00219672
		683	0.000920042		683	0.000747225		683	-0.00229717
		684	0.000896913		684	0.000635598		684	-0.00238462
		685	0.000932361		685	0.000520697		685	-0.00249161
		686	0.00100227		686	0.000458802		686	-0.00251174
		687	0.00109336		687	0.00034191		687	-0.00252834
		688	0.00122701		688	0.000210562		688	-0.00256453
		689	0.00134038		689	5.22154e-05		689	-0.00260568
		690	0.00141069		690	-7.68205e-05		690	-0.00275626
		691	0.0014462		691	-0.000153008		691	-0.00282567
		692	0.00145735		692	-0.000218086		692	-0.0028756
		693	0.00148284		693	-0.000328964		693	-0.002887
		694	0.00152442		694	-0.000458751		694	-0.00288648
		695	0.00155428		695	-0.000587441		695	-0.00289312
		696	0.00161978		696	-0.000711711		696	-0.00292832
		697	0.00162273		697	-0.000838015		697	-0.00288041
		698	0.0016092		698	-0.000924092		698	-0.0028838
		699	0.00167666		699	-0.000981955		699	-0.0028857
		700	0.00179154		700	-0.00104703		700	-0.00288399
		701	0.00183322		701	-0.0010953		701	-0.00290958
		702	0.00189069		702	-0.00119797		702	-0.0028232
		703	0.00194957		703	-0.00120182		703	-0.00273829
		704	0.00191588		704	-0.00117237		704	-0.00261574
		705	0.00186499		705	-0.00116634		705	-0.00256929
		706	0.00186748		706	-0.00120374		706	-0.00256293
		707	0.00186696		707	-0.00124916		707	-0.00253899
		708	0.00186925		708	-0.00124897		708	-0.0025217
		709	0.0018906		709	-0.00113789		709	-0.00248521
		710	0.00188484		710	-0.0011001		710	-0.00246336
		711	0.00188391		711	-0.00100816		711	-0.00242667
		712	0.00185684		712	-0.000977292		712	-0.00236764
		713	0.00185852		713	-0.000929399		713	-0.002352
		714	0.00189739		714	-0.000812303		714	-0.00225934
		715	0.00190036		715	-0.000770783		715	-0.00225622
		716	0.00188994		716	-0.000695992		716	-0.00228064
		717	0.00184889		717	-0.000579915		717	-0.00231913
		718	0.00180164		718	-0.000594987		718	-0.00228738
		719	0.00177023		719	-0.000555112		719	-0.00229931
		720	0.0017472		720	-0.000437857		720	-0.00229474
		721	0.00175032		721	-0.000450788		721	-0.00231105
		722	0.00170771		722	-0.000394091		722	-0.00228033
		723	0.00170251		723	-0.000339652		723	-0.00230808
		724	0.00165001		724	-0.000256498		724	-0.00233375
		725	0.00162504		725	-0.000200771		725	-0.00231414
		726	0.00158878		726	-8.96966e-05		726	-0.00229078
		727	0.00154907		727	-3.43553e-05		727	-0.00232332
		728	0.00160466		728	4.44707e-05		728	-0.00234615
		729	0.00160837		729	0.000119388		729	-0.00238702
		730	0.00162955		730	0.000167245		730	-0.00247881
		731	0.00166843		731	0.000252041		731	-0.002523
		732	0.00173648		732	0.000385413		732	-0.00259661
		733	0.00176752		733	0.000515393		733	-0.00265404
		734	0.00183261		734	0.000620175		734	-0.00270838
		735	0.00186124		735	0.000805078		735	-0.00273834
		736	0.00186668		736	0.000995852		736	-0.00276867
		737	0.00185244		737	0.00112929		737	-0.00278479
		738	0.00182984		738	0.00129593		738	-0.00284594
		739	0.00178952		739	0.00155819		739	-0.0028639
		740	0.00172976		740	0.00189593		740	-0.00290316
		741	0.00168084		741	0.00220515		741	-0.00290592
		742	0.00162316		742	0.0024668		742	-0.00291582
		743	0.00157272		743	0.002728		743	-0.00286362
		744	0.00154699		744	0.00304177		744	-0.00291879
		745	0.00150939		745	0.00336115		745	-0.00291294
		746	0.00153855		746	0.00370057		746	-0.00289128
		747	0.00154492		747	0.00401175		747	-0.00291639
		748	0.00162614		748	0.00436281		748	-0.00298336
		749	0.0016429		749	0.00470983		749	-0.00300788
		750	0.00171185		750	0.00506379		750	-0.00296311
		751	0.00175275		751	0.0054317		751	-0.00296376
		752	0.00180448		752	0.00576948		752	-0.00293958
		753	0.00174502		753	0.00614784		753	-0.0028987
		754	0.00168699		754	0.00638757		754	-0.00282447
		755	0.00171008		755	0.006714		755	-0.00283431
		756	0.00172481		756	0.00696374		756	-0.00279136
		757	0.00169966		757	0.00723414		757	-0.00278373
		758	0.00166421		758	0.00751729		758	-0.00279242
		759	0.00164939		759	0.00781583		759	-0.00277102
		760	0.00158549		760	0.00795464		760	-0.00275306
		761	0.0016061		761	0.00819974		761	-0.00277161
		762	0.00152905		762	0.00839836		762	-0.00276684
		763	0.00149858		763	0.00857954		763	-0.0027294
		764	0.00144414		764	0.00870845		764	-0.0027351
		765	0.0013671		765	0.00879162		765	-0.00279113
		766	0.00129839		766	0.00894593		766	-0.00281249
		767	0.00121905		767	0.00898781		767	-0.0028153
		768	0.0011738		768	0.00901819		768	-0.00283642
		769	0.00114348		769	0.00911709		769	-0.00281383
		770	0.00110269		770	0.00911693		770	-0.00282123
		771	0.00108291		771	0.00904526		771	-0.00284271
		772	0.00102863		772	0.00902708		772	-0.00287191
		773	0.0010181		773	0.00897103		773	-0.002902
		774	0.000999057		774	0.00893965		774	-0.00285865
		775	0.00101656		775	0.00888387		775	-0.00289734
		776	0.00106602		776	0.00880341		776	-0.00289019
		777	0.00115589		777	0.00870188		777	-0.00297222
		778	0.00129145		778	0.00859099		778	-0.00305487
		779	0.00134972		779	0.0084953		779	-0.00314245
		780	0.0014665		780	0.00842251		780	-0.00321881
		781	0.00150848		781	0.00836045		781	-0.0032949
		782	0.0015709		782	0.00834362		782	-0.00339168
		783	0.00155322		783	0.00829322		783	-0.0034463
		784	0.00157529		784	0.00824992		784	-0.00353024
		785	0.00156865		785	0.00825872		785	-0.00361671
		786	0.00160578		786	0.00824738		786	-0.00365664
		787	0.00165428		787	0.00817942		787	-0.00367301
		788	0.00171821		788	0.00820102		788	-0.00373494
		789	0.00173056		789	0.00820423		789	-0.00378287
		790	0.00183586		790	0.00822536		790	-0.00387142
		791	0.00191523		791	0.0082444		791	-0.00388948
		792	0.0020246		792	0.00828459		792	-0.00387807
		793	0.0021633		793	0.00830551		793	-0.00388143
		794	0.00228911		794	0.00841572		794	-0.00388744
		795	0.00244534		795	0.00852504		795	-0.00386395
		796	0.00262737		796	0.00867596		796	-0.00387776
		797	0.0027251		797	0.00881985		797	-0.00389008
		798	0.00284456		798	0.00899943		798	-0.00385477
		799	0.0029024		799	0.0090972		799	-0.00382687
		800	0.00304508		800	0.00927085		800	-0.0038165
		801	0.00312408		801	0.00945135		801	-0.00384704
		802	0.0031262		802	0.00964792		802	-0.0037914
		803	0.00314397		803	0.00985593		803	-0.00372221
		804	0.00322586		804	0.0100676		804	-0.00374132
		805	0.00328012		805	0.0103204		805	-0.00371483
		806	0.00329395		806	0.0104876		806	-0.0037088
		807	0.0033371		807	0.010711		807	-0.00363272
		808	0.00331726		808	0.0108797		808	-0.00357815
		809	0.00336672		809	0.0109958		809	-0.00349551
		810	0.00339407		810	0.011164		810	-0.00347478
		811	0.00349004		811	0.0113318		811	-0.00341503
		812	0.00345639		812	0.0114544		812	-0.00330568
		813	0.00343946		813	0.0116168		813	-0.00328695
		814	0.00344592		814	0.0117241		814	-0.00321915
		815	0.00339462		815	0.0118569		815	-0.00317022
		816	0.00329135		816	0.0119794		816	-0.00305823
		817	0.00322726		817	0.0120866		817	-0.00296769
		818	0.00318608		818	0.012234		818	-0.0028278
		819	0.0031699		819	0.0123431		819	-0.00266024
		820	0.00313623		820	0.0123678		820	-0.00253241
		821	0.00312676		821	0.0124281		821	-0.00240186
		822	0.0031433		822	0.0124875		822	-0.00229567
		823	0.00311409		823	0.0125262		823	-0.0021568
		824	0.00311324		824	0.0126014		824	-0.00202389
		825	0.00312913		825	0.0126471		825	-0.00192904
		826	0.00315475		826	0.0126563		826	-0.00174763
		827	0.00317006		827	0.0126814		827	-0.00169157
		828	0.00309871		828	0.0126788		828	-0.00159219
		829	0.00305104		829	0.0127152		829	-0.0014071
		830	0.00303194		830	0.0127139		830	-0.00126967
		831	0.00299885		831	0.0127161		831	-0.00117383
		832	0.00297912		832	0.0126819		832	-0.00108123
		833	0.00291065		833	0.0126096		833	-0.000982708
		834	0.00289108		834	0.0125086		834	-0.000887403
		835	0.00284477		835	0.0124411		835	-0.000763486
		836	0.00280902		836	0.0123625		836	-0.000664666
		837	0.00277864		837	0.0122838		837	-0.000615257
		838	0.00279225		838	0.0122728		838	-0.000591066
		839	0.00274824		839	0.012214		839	-0.000560491
		840	0.00273057		840	0.0121954		840	-0.000505895
		841	0.00268951		841	0.0122286		841	-0.000426177
		842	0.00269957		842	0.0122399		842	-0.000421319
		843	0.00269521		843	0.0122726		843	-0.000421753
		844	0.00267551		844	0.012314		844	-0.000422989
		845	0.00269325		845	0.0123144		845	-0.000430353
		846	0.00264886		846	0.0123249		846	-0.000427169
		847	0.00264311		847	0.0122997		847	-0.000466559
		848	0.00265796		848	0.0123033		848	-0.000521045
		849	0.002644		849	0.012255		849	-0.000520442
		850	0.00264956		850	0.0123219		850	-0.000540181
		851	0.00261931		851	0.0122882		851	-0.000536031
		852	0.00255415		852	0.0122569		852	-0.000511978
		853	0.00251244		853	0.0122151		853	-0.000589769
		854	0.00247484		854	0.0121873		854	-0.000616087
		855	0.00245313		855	0.012098		855	-0.000643557
		856	0.00247501		856	0.0120045		856	-0.000695508
		857	0.0025468		857	0.0119124		857	-0.000684702
		858	0.0025223		858	0.0118177		858	-0.000736715
		859	0.0025612		859	0.0117256		859	-0.000748699
		860	0.00258487		860	0.0117073		860	-0.000770467
		861	0.00259371		861	0.0116368		861	-0.00077426
		862	0.00252999		862	0.0115359		862	-0.000767582
		863	0.00248289		863	0.0114455		863	-0.000836411
		864	0.00248384		864	0.011333		864	-0.000830387
		865	0.00238723		865	0.0113158		865	-0.000834635
		866	0.00233241		866	0.0112555		866	-0.000826453
		867	0.00235801		867	0.0111875		867	-0.000829521
		868	0.00234881		868	0.0111173		868	-0.000777808
		869	0.00239138		869	0.0109916		869	-0.00076634
		870	0.00242399		870	0.0108719		870	-0.000785677
		871	0.00239231		871	0.0108077		871	-0.000796458
		872	0.00234308		872	0.010701		872	-0.00080776
		873	0.00228822		873	0.0106447		873	-0.000765215
		874	0.00231317		874	0.0105583		874	-0.000764585
		875	0.00231203		875	0.010432		875	-0.000816319
		876	0.00235684		876	0.0102626		876	-0.000829578
		877	0.00240035		877	0.0101571		877	-0.000846563
		878	0.002398		878	0.0100383		878	-0.000856452
		879	0.00243777		879	0.00989925		879	-0.000926091
		880	0.00244823		880	0.00972076		880	-0.00102852
		881	0.00248		881	0.00957648		881	-0.00107836
		882	0.00250221		882	0.009398		882	-0.00113753
		883	0.00254175		883	0.00927154		883	-0.0011632
		884	0.00254841		884	0.00916344		884	-0.00130002
		885	0.00251196		885	0.00913577		885	-0.0013551
		886	0.0025162		886	0.00907932		886	-0.00146785
		887	0.00253088		887	0.00901829		887	-0.00156876
		888	0.00254253		888	0.00893125		888	-0.00164414
		889	0.00251191		889	0.00888152		889	-0.00174366
		890	0.00251655		890	0.00886685		890	-0.00184114
		891	0.00256955		891	0.00880444		891	-0.00192055
		892	0.00258806		892	0.00873755		892	-0.00201061
		893	0.00258772		893	0.00861797		893	-0.00203683
		894	0.00260362		894	0.00854161		894	-0.00207597
		895	0.00263398		895	0.00851355		895	-0.00210678
		896	0.00261151		896	0.00848335		896	-0.00209862
		897	0.00262705		897	0.00849175		897	-0.00210219
		898	0.00257083		898	0.00843999		898	-0.00210959
		899	0.00251976		899	0.00842687		899	-0.00210919
		900	0.00246055		900	0.00844494		900	-0.00218393
		901	0.00241722		901	0.00843267		901	-0.00223233
		902	0.00232829		902	0.00849886		902	-0.00230066
		903	0.00228341		903	0.00848535		903	-0.00236422
		904	0.00226387		904	0.00846246		904	-0.00235158
		905	0.0021937		905	0.00845815		905	-0.00241249
		906	0.0021437		906	0.0084461		906	-0.00244393
		907	0.00209098		907	0.00847595		907	-0.0024131
		908	0.00195188		908	0.00854136		908	-0.00240937
		909	0.00191293		909	0.00859302		909	-0.00245573
		910	0.0018436		910	0.00863005		910	-0.00246664
		911	0.00174698		911	0.00864959		911	-0.00248195
		912	0.00160744		912	0.00863096		912	-0.00248759
		913	0.00152836		913	0.00862789		913	-0.00248106
		914	0.00142317		914	0.00865848		914	-0.0024757
		915	0.00124419		915	0.00869912		915	-0.00247874
		916	0.00115092		916	0.0086635		916	-0.00251115
		917	0.00106511		917	0.00867986		917	-0.00247979
		918	0.000999115		918	0.00868159		918	-0.00245426
		919	0.000927491		919	0.00864563		919	-0.0024733
		920	0.000819057		920	0.00862346		920	-0.00247192
		921	0.000755317		921	0.00866989		921	-0.00248356
		922	0.000727484		922	0.00863889		922	-0.00248218
		923	0.000728308		923	0.00865054		923	-0.00253574
		924	0.00075121		924	0.00861379		924	-0.00256562
		925	0.00078893		925	0.00859883		925	-0.00253549
		926	0.000769683		926	0.00853891		926	-0.00252157
		927	0.000844972		927	0.00849869		927	-0.00255116
		928	0.000837951		928	0.00843412		928	-0.0025762
		929	0.00085409		929	0.0083684		929	-0.00263353
		930	0.000912924		930	0.00833412		930	-0.00264894
		931	0.000959949		931	0.00834265		931	-0.00268071
		932	0.000976604		932	0.0083036		932	-0.00276933
		933	0.00102635		933	0.00834872		933	-0.00279095
		934	0.00103992		934	0.00837334		934	-0.00282051
		935	0.00107443		935	0.00836437		935	-0.00280434
		936	0.00118125		936	0.00831181		936	-0.00286161
		937	0.00128408		937	0.00834888		937	-0.00286448
		938	0.00138293		938	0.00838236		938	-0.0028607
		939	0.00144821		939	0.00844712		939	-0.00284645
		940	0.00154075		940	0.0084633		940	-0.00282289
		941	0.00164729		941	0.00846177		941	-0.00277041
		942	0.00173266		942	0.00853108		942	-0.00273016
		943	0.00182708		943	0.00861244		943	-0.00264314
		944	0.00194129		944	0.00872423		944	-0.00259809
		945	0.00202502		945	0.0087647		945	-0.00256972
		946	0.00203648		946	0.00879035		946	-0.00255691
		947	0.00210873		947	0.00883827		947	-0.00261427
		948	0.00213341		948	0.00886616		948	-0.00264008
		949	0.0022273		949	0.00897599		949	-0.00270239
		950	0.0023248		950	0.00906505		950	-0.00276216
		951	0.00240375		951	0.00913891		951	-0.00282541
		952	0.0024743		952	0.00920622		952	-0.00284769
		953	0.00254432		953	0.00923707		953	-0.00283472
		954	0.00256276		954	0.00930428		954	-0.00285875
		955	0.00265913		955	0.00943794		955	-0.00289568
		956	0.0027691		956	0.00950272		956	-0.00292433
		957	0.00284428		957	0.0095813		957	-0.00291634
		958	0.00285508		958	0.00959092		958	-0.00294532
		959	0.00293664		959	0.00963887		959	-0.00299587
		960	0.00301249		960	0.00962514		960	-0.00299776
		961	0.00304967		961	0.00961492		961	-0.00305081
		962	0.00305176		962	0.00957116		962	-0.00309183
		963	0.00311536		963	0.00956911		963	-0.00317765
		964	0.00311497		964	0.00952693		964	-0.00327404
		965	0.00311124		965	0.00948685		965	-0.00331398
		966	0.00316894		966	0.00942338		966	-0.00336504
		967	0.003195		967	0.00942183		967	-0.00341682
		968	0.00321074		968	0.00934174		968	-0.00345764
		969	0.0031885		969	0.00924614		969	-0.00355229
		970	0.0031925		970	0.00920983		970	-0.00362839
		971	0.00319056		971	0.0091936		971	-0.00366516
		972	0.00316202		972	0.00913049		972	-0.00366115
		973	0.00318494		973	0.00907099		973	-0.00367397
		974	0.00318548		974	0.00899459		974	-0.00364009
		975	0.00318641		975	0.00890604		975	-0.00365213
		976	0.00315068		976	0.00881883		976	-0.00366959
		977	0.00322484		977	0.00873544		977	-0.00368517
		978	0.00315781		978	0.00872238		978	-0.00368671
		979	0.00314507		979	0.00868109		979	-0.00374284
		980	0.00317968		980	0.00865396		980	-0.00380265
		981	0.00318131		981	0.00858262		981	-0.0037751
		982	0.00321077		982	0.00852264		982	-0.00375328
		983	0.00329581		983	0.00848006		983	-0.00372568
		984	0.00333418		984	0.0084675		984	-0.00373756
		985	0.00335773		985	0.00837491		985	-0.00373716
		986	0.00338568		986	0.00834275		986	-0.00368661
		987	0.00340273		987	0.00834522		987	-0.0036648
		988	0.00336824		988	0.00819324		988	-0.00361595
		989	0.00333797		989	0.00810323		989	-0.00358049
		990	0.00335736		990	0.00797068		990	-0.00357324
		991	0.00337164		991	0.00792028		991	-0.00356935
		992	0.00333991		992	0.00789668		992	-0.00354009
		993	0.00333283		993	0.00788409		993	-0.00352284
		994	0.00330422		994	0.00782591		994	-0.00356227
		995	0.00327504		995	0.00780415		995	-0.00362547
		996	0.00322272		996	0.00778972		996	-0.00361817
		997	0.00323269		997	0.00780067		997	-0.00361239
		998	0.003253		998	0.00779981		998	-0.00360561
		999	0.00328073		999	0.00774627		999	-0.00367099
		1000	0.00324609		1000	0.00774189		1000	-0.00366723
		1001	0.0032077		1001	0.00768024		1001	-0.00365347
		1002	0.0031893		1002	0.00760733		1002	-0.00362115
		1003	0.00316729		1003	0.00751968		1003	-0.00364394
		1004	0.00312343		1004	0.00741408		1004	-0.00364336
		1005	0.00313666		1005	0.00732996		1005	-0.00367468
		1006	0.00308279		1006	0.00715781		1006	-0.0037204
		1007	0.00306852		1007	0.00707323		1007	-0.00375738
		1008	0.00305143		1008	0.00701559		1008	-0.0037906
		1009	0.00301911		1009	0.00694214		1009	-0.00383329
		1010	0.00298514		1010	0.00677871		1010	-0.00383132
		1011	0.00290848		1011	0.00667129		1011	-0.00386482
		1012	0.0028242		1012	0.0065533		1012	-0.00386542
		1013	0.00280872		1013	0.00646572		1013	-0.00388272
		1014	0.00273774		1014	0.00637201		1014	-0.00387435
		1015	0.00274872		1015	0.00632738		1015	-0.00391501
		1016	0.00270711		1016	0.00628544		1016	-0.0039267
		1017	0.00264411		1017	0.00622635		1017	-0.00394838
		1018	0.00258373		1018	0.00616132		1018	-0.00390771
		1019	0.00255358		1019	0.00614305		1019	-0.0039169
		1020	0.00250228		1020	0.00619968		1020	-0.00387232
		1021	0.00245862		1021	0.00619463		1021	-0.00378122
		1022	0.00244152		1022	0.00619406		1022	-0.00375365
		1023	0.00237587		1023	0.00617562		1023	-0.00367098
		1024	0.00233398		1024	0.0061683		1024	-0.00364537
		1025	0.00232423		1025	0.00607028		1025	-0.00358087
		1026	0.00232924		1026	0.00605727		1026	-0.00354079
		1027	0.00233354		1027	0.00604534		1027	-0.00349918
		1028	0.00233631		1028	0.00603413		1028	-0.00345607
		1029	0.00233676		1029	0.00602332		1029	-0.00341152
		1030	0.00233409		1030	0.00601254		1030	-0.00336557
		1031	0.00232749		1031	0.00600145		1031	-0.00331826
		1032	0.00231617		1032	0.0059897		1032	-0.00326964
		1033	0.00229933		1033	0.00597694		1033	-0.00321975
		1034	0.00227616		1034	0.00596284		1034	-0.00316864
		1035	0.00224586		1035	0.00594703		1035	-0.00311635
		1036	0.00220764		1036	0.00592918		1036	-0.00306292
		1037	0.00216069		1037	0.00590894		1037	-0.00300841
		1038	0.0021042		1038	0.00588595		1038	-0.00295285
		1039	0.00203739		1039	0.00585988		1039	-0.00289629
		1040	0.00195944		1040	0.00583036		1040	-0.00283877
		1041	0.00186956		1041	0.00579707		1041	-0.00278034
		1042	0.00176695		1042	0.00575965		1042	-0.00272104
		1043	0.0016508		1043	0.00571774		1043	-0.00266092
		1044	0.00152032		1044	0.00567101		1044	-0.00260002
		1045	0.0013747		1045	0.00561911		1045	-0.00253839
		1046	0.00121315		1046	0.00556169		1046	-0.00247606
		1047	0.00103485		1047	0.00549841		1047	-0.00241309
		1048	0.000839021		1048	0.0054289		1048	-0.00234952
		1049	0.000624848		1049	0.00535284		1049	-0.0022854
		1050	0.000391534		1050	0.00526987		1050	-0.00222076

## Sheet: Fig.1c
Fig.1c
Info:	g5-HT3.0 DF/F signal to whisker, airpuff and sound stimuli during the Adult SERT time window
Stimulus:		Whisker			Airpuff			Sound
		Time	DF/F		Time	DF/F		Time	DF/F
		1	-0.00125417		1	0.00292569		1	-0.00110478
		2	-0.00119433		2	0.00291394		2	-0.00116233
		3	-0.00113831		3	0.00289696		3	-0.00121213
		4	-0.00108588		4	0.00287494		4	-0.00125443
		5	-0.00103686		5	0.00284806		5	-0.00128952
		6	-0.000991012		6	0.00281653		6	-0.00131767
		7	-0.000948139		7	0.00278055		7	-0.00133914
		8	-0.000908027		8	0.00274032		8	-0.00135422
		9	-0.000870466		9	0.00269602		9	-0.00136318
		10	-0.000835245		10	0.00264785		10	-0.00136629
		11	-0.000802153		11	0.00259602		11	-0.00136382
		12	-0.00077098		12	0.00254072		12	-0.00135605
		13	-0.000741514		13	0.00248214		13	-0.00134324
		14	-0.000713546		14	0.00242049		14	-0.00132568
		15	-0.000686863		15	0.00235595		15	-0.00130363
		16	-0.000661256		16	0.00228873		16	-0.00127736
		17	-0.000636514		17	0.00221903		17	-0.00124716
		18	-0.000612425		18	0.00214703		18	-0.00121329
		19	-0.00058878		19	0.00207294		19	-0.00117602
		20	-0.000565367		20	0.00199696		20	-0.00113564
		21	-0.000541976		21	0.00191927		21	-0.0010924
		22	-0.000518395		22	0.00184008		22	-0.00104659
		23	-0.000494415		23	0.00175959		23	-0.000998475
		24	-0.000469825		24	0.00167798		24	-0.000948331
		25	-0.000444413		25	0.00159547		25	-0.000896429
		26	-0.000417969		26	0.00151223		26	-0.000843043
		27	-0.000307919		27	0.00140185		27	-0.000780689
		28	-0.000279874		28	0.00129775		28	-0.000689452
		29	-0.000176366		29	0.00121307		29	-0.000712833
		30	-0.00016132		30	0.00105411		30	-0.000747915
		31	-6.3099e-05		31	0.000979778		31	-0.000731093
		32	-7.46085e-06		32	0.000906672		32	-0.000597657
		33	3.11713e-05		33	0.000842945		33	-0.000583833
		34	2.52442e-05		34	0.000804668		34	-0.000500306
		35	4.05256e-05		35	0.000737475		35	-0.000426546
		36	8.65401e-05		36	0.000736407		36	-0.00031559
		37	0.00016686		37	0.000598526		37	-0.000325195
		38	0.000195413		38	0.000513497		38	-0.000242879
		39	0.000225191		39	0.00045685		39	-0.000204979
		40	0.000299623		40	0.000472135		40	-2.13899e-05
		41	0.000321796		41	0.00047188		41	1.82253e-05
		42	0.000292231		42	0.000476642		42	6.96976e-05
		43	0.00024803		43	0.000515342		43	0.00014706
		44	0.000255327		44	0.000502446		44	0.000220308
		45	0.000209927		45	0.000477162		45	0.000229489
		46	0.000256664		46	0.000423493		46	0.000284957
		47	0.000324015		47	0.000431336		47	0.000320619
		48	0.000341109		48	0.000440175		48	0.000335444
		49	0.000311708		49	0.000435298		49	0.000302138
		50	0.000363446		50	0.000382661		50	0.000263287
		51	0.000334471		51	0.00035454		51	0.000238539
		52	0.000344789		52	0.000387072		52	0.000285244
		53	0.000339428		53	0.000381305		53	0.00031613
		54	0.000292096		54	0.000301912		54	0.000301927
		55	0.00022046		55	0.000276493		55	0.000224461
		56	0.00019583		56	0.000255287		56	0.000232552
		57	0.00016436		57	0.000259664		57	0.000214999
		58	0.000202771		58	0.000260076		58	0.000178446
		59	0.000184768		59	0.000274574		59	0.000134002
		60	0.000139877		60	0.000274953		60	7.59802e-05
		61	0.000108655		61	0.000282031		61	5.86649e-05
		62	0.000145371		62	0.000299674		62	4.24343e-05
		63	9.59615e-05		63	0.000362079		63	5.21246e-06
		64	0.000104585		64	0.000383255		64	2.76272e-05
		65	0.000124823		65	0.000376525		65	9.99898e-05
		66	9.97825e-05		66	0.000304977		66	0.000101842
		67	0.000108763		67	0.000279511		67	0.000128638
		68	2.03422e-05		68	0.000286246		68	0.000138453
		69	-4.03726e-05		69	0.000232472		69	0.000156224
		70	-5.75615e-05		70	0.000243463		70	7.7327e-05
		71	-6.43699e-05		71	0.000227943		71	7.5942e-05
		72	-0.000145905		72	0.000216739		72	3.00841e-05
		73	-0.000208863		73	0.000222318		73	3.95831e-05
		74	-0.000134904		74	0.000184432		74	3.53267e-07
		75	-0.000103524		75	0.00022189		75	6.3847e-05
		76	-7.37386e-05		76	0.000160652		76	-5.33291e-05
		77	-6.19665e-05		77	0.000148572		77	1.18983e-05
		78	-9.89788e-05		78	0.000200851		78	5.51409e-06
		79	-5.57561e-05		79	0.000139426		79	-4.19856e-05
		80	-6.42992e-05		80	0.000128981		80	5.75634e-07
		81	-1.39765e-05		81	0.000298822		81	0.000113974
		82	-3.32505e-05		82	0.000353415		82	0.00014391
		83	-9.05432e-06		83	0.000328189		83	9.57599e-05
		84	-2.4452e-05		84	0.000342203		84	3.19791e-05
		85	-4.97615e-05		85	0.000385328		85	8.42044e-05
		86	-1.82118e-05		86	0.000365229		86	0.000111308
		87	1.30955e-05		87	0.000270208		87	0.000116483
		88	6.45431e-05		88	0.000334623		88	0.000140101
		89	9.65511e-05		89	0.000362755		89	0.000197371
		90	0.000161357		90	0.000378421		90	0.000287484
		91	0.000129818		91	0.000313523		91	0.000303035
		92	9.67192e-05		92	0.000224898		92	0.000255628
		93	9.78717e-05		93	0.000239724		93	0.00031683
		94	7.78036e-05		94	0.000136236		94	0.000313657
		95	0.000151204		95	6.3183e-05		95	0.000304114
		96	0.000200245		96	4.43155e-05		96	0.000303012
		97	0.000185311		97	-6.83362e-06		97	0.000263724
		98	0.000151421		98	-6.18155e-05		98	0.000300502
		99	0.000145237		99	-0.000130866		99	0.000306158
		100	0.000148013		100	-0.000210796		100	0.000270233
		101	6.30106e-05		101	-0.000334011		101	0.000236576
		102	6.10358e-05		102	-0.000417525		102	0.000231096
		103	5.6265e-05		103	-0.000591523		103	0.000190261
		104	3.01083e-05		104	-0.000713845		104	0.000162995
		105	5.43622e-05		105	-0.000780391		105	0.000134145
		106	0.000131198		106	-0.000830939		106	9.58947e-05
		107	0.000174752		107	-0.000887357		107	2.61229e-05
		108	0.000238874		108	-0.00104641		108	-4.06673e-05
		109	0.000209735		109	-0.00108339		109	-3.48051e-05
		110	0.000184615		110	-0.00109475		110	-5.83474e-05
		111	0.000205559		111	-0.00118604		111	-3.79072e-05
		112	0.000255294		112	-0.00130189		112	-9.11482e-05
		113	0.000253826		113	-0.0014253		113	-7.90307e-05
		114	0.000242703		114	-0.00152021		114	-6.42608e-05
		115	0.000219151		115	-0.00161742		115	-0.000107175
		116	0.000227198		116	-0.00173527		116	-0.000102772
		117	0.000177743		117	-0.00174732		117	-0.000172169
		118	0.000120697		118	-0.0018473		118	-0.000158312
		119	0.000123529		119	-0.00190825		119	-0.000138441
		120	0.00015964		120	-0.00198873		120	-0.000111759
		121	0.000127934		121	-0.00195944		121	-0.000141705
		122	0.000137861		122	-0.00197616		122	-0.000143492
		123	7.3494e-05		123	-0.00202342		123	-8.93633e-05
		124	7.86635e-05		124	-0.00203545		124	-0.000133227
		125	-4.13824e-07		125	-0.00205127		125	-9.32339e-05
		126	-3.70515e-05		126	-0.00204483		126	-5.63425e-05
		127	-6.53736e-05		127	-0.00204541		127	7.45279e-05
		128	-0.000122586		128	-0.00206305		128	5.22404e-05
		129	-9.3411e-05		129	-0.00213664		129	0.000155565
		130	-8.49183e-05		130	-0.0020854		130	0.000267768
		131	-4.23818e-05		131	-0.00204037		131	0.000413764
		132	-2.41979e-05		132	-0.00215974		132	0.000439729
		133	-7.38298e-06		133	-0.00217966		133	0.00052487
		134	1.58546e-05		134	-0.00219117		134	0.00060358
		135	9.87919e-05		135	-0.00222995		135	0.000754958
		136	0.000218799		136	-0.00231502		136	0.000872004
		137	0.000256066		137	-0.00236737		137	0.000959975
		138	0.000301807		138	-0.00238636		138	0.00109394
		139	0.000374645		139	-0.00249408		139	0.00115402
		140	0.000474955		140	-0.00262912		140	0.00129877
		141	0.000504013		141	-0.0026845		141	0.00136553
		142	0.000565991		142	-0.00266628		142	0.00140235
		143	0.00074729		143	-0.0026318		143	0.00154719
		144	0.000865114		144	-0.00272358		144	0.00162156
		145	0.00101835		145	-0.00266479		145	0.00173282
		146	0.00113362		146	-0.00264218		146	0.00179165
		147	0.00129452		147	-0.00261488		147	0.00187292
		148	0.00145299		148	-0.00249728		148	0.00200387
		149	0.00157258		149	-0.00244944		149	0.00213749
		150	0.0017957		150	-0.00236061		150	0.00226996
		151	0.00196547		151	-0.00225614		151	0.00233554
		152	0.00216922		152	-0.00206378		152	0.00247763
		153	0.00233763		153	-0.00196074		153	0.00259867
		154	0.0025037		154	-0.00175851		154	0.00269229
		155	0.00271638		155	-0.0015731		155	0.00272489
		156	0.00294234		156	-0.00135138		156	0.00282228
		157	0.00315068		157	-0.00118345		157	0.00285563
		158	0.00333659		158	-0.00104368		158	0.00295279
		159	0.00363966		159	-0.000877751		159	0.00306657
		160	0.00388058		160	-0.00079765		160	0.00307137
		161	0.00411066		161	-0.000650348		161	0.00322156
		162	0.00428469		162	-0.000426083		162	0.00323257
		163	0.00449685		163	-0.000196215		163	0.00330822
		164	0.00473398		164	5.23982e-05		164	0.00340311
		165	0.00493794		165	0.000223197		165	0.00348291
		166	0.00516282		166	0.000457245		166	0.00360131
		167	0.00534778		167	0.000756349		167	0.00360388
		168	0.00555701		168	0.00101202		168	0.00368118
		169	0.00574877		169	0.00124783		169	0.00372025
		170	0.00593934		170	0.00151402		170	0.00375067
		171	0.00603263		171	0.00182051		171	0.0038235
		172	0.00619063		172	0.00207108		172	0.00389605
		173	0.00629535		173	0.00232137		173	0.0039815
		174	0.00652352		174	0.00261019		174	0.00406578
		175	0.00663884		175	0.00288893		175	0.00420931
		176	0.00681282		176	0.00315504		176	0.00432393
		177	0.00696918		177	0.00332697		177	0.00440861
		178	0.00709225		178	0.00356042		178	0.00446635
		179	0.00726322		179	0.0037594		179	0.0045683
		180	0.00735833		180	0.0039987		180	0.00457698
		181	0.00741854		181	0.00421233		181	0.0046456
		182	0.00751775		182	0.00439905		182	0.00462146
		183	0.00760702		183	0.00461454		183	0.00465487
		184	0.00775108		184	0.00475349		184	0.0046571
		185	0.00786331		185	0.00485958		185	0.00471287
		186	0.0079163		186	0.0050457		186	0.00473304
		187	0.00791518		187	0.00521525		187	0.0047294
		188	0.00799193		188	0.00537186		188	0.00481588
		189	0.00811213		189	0.00552593		189	0.00483033
		190	0.00817373		190	0.00575319		190	0.00497283
		191	0.00826435		191	0.00597487		191	0.00492785
		192	0.00832667		192	0.00617619		192	0.00498747
		193	0.00835278		193	0.0064087		193	0.00503689
		194	0.00835349		194	0.00665141		194	0.0050857
		195	0.00837586		195	0.0069283		195	0.00515347
		196	0.00843857		196	0.00723087		196	0.0052479
		197	0.00842427		197	0.00748556		197	0.00534391
		198	0.00844146		198	0.0077273		198	0.00549537
		199	0.00841005		199	0.00795719		199	0.00557124
		200	0.00844742		200	0.00830111		200	0.0056453
		201	0.0083963		201	0.00854389		201	0.00562341
		202	0.00842781		202	0.00881265		202	0.00572161
		203	0.00844533		203	0.00906995		203	0.00574755
		204	0.00849412		204	0.00932852		204	0.00575886
		205	0.0085367		205	0.0095755		205	0.00580855
		206	0.0086401		206	0.00980686		206	0.00578316
		207	0.00871142		207	0.00995142		207	0.00573995
		208	0.00878244		208	0.0100663		208	0.00577347
		209	0.00886693		209	0.010249		209	0.00577531
		210	0.00894483		210	0.0104946		210	0.00574218
		211	0.00895651		211	0.010676		211	0.00580281
		212	0.00898033		212	0.0108303		212	0.0056793
		213	0.00902913		213	0.0109838		213	0.00563147
		214	0.00910736		214	0.0110892		214	0.00559623
		215	0.00915395		215	0.0111879		215	0.00556498
		216	0.00925419		216	0.011378		216	0.0054859
		217	0.00924818		217	0.0114429		217	0.00546209
		218	0.00926695		218	0.0115206		218	0.00548683
		219	0.00927322		219	0.0115305		219	0.00543507
		220	0.00922569		220	0.0115991		220	0.0053469
		221	0.00921551		221	0.0116409		221	0.00528736
		222	0.00928173		222	0.0116814		222	0.00521902
		223	0.00933287		223	0.0116909		223	0.00520749
		224	0.00939079		224	0.0116698		224	0.00515986
		225	0.00930031		225	0.0116683		225	0.00506072
		226	0.00923512		226	0.0116865		226	0.00505116
		227	0.00918104		227	0.0116107		227	0.00495616
		228	0.00909641		228	0.0116364		228	0.00485959
		229	0.00899785		229	0.0115976		229	0.00482566
		230	0.00890833		230	0.0115934		230	0.00484981
		231	0.00893775		231	0.0115734		231	0.00488942
		232	0.00890332		232	0.0115458		232	0.00479902
		233	0.00882961		233	0.0114506		233	0.00469631
		234	0.00878979		234	0.0112953		234	0.00465601
		235	0.00872874		235	0.0111865		235	0.00463349
		236	0.00866721		236	0.011134		236	0.00460795
		237	0.00861766		237	0.0110318		237	0.00460483
		238	0.00861561		238	0.0110154		238	0.00466331
		239	0.00858187		239	0.0110276		239	0.0046068
		240	0.00851032		240	0.0109991		240	0.00459206
		241	0.00839274		241	0.0109755		241	0.00459829
		242	0.00827807		242	0.0109563		242	0.00469065
		243	0.00811766		243	0.0109781		243	0.00468874
		244	0.00802684		244	0.0109859		244	0.0047073
		245	0.00793584		245	0.010967		245	0.00473113
		246	0.00786453		246	0.0109781		246	0.00468654
		247	0.00781703		247	0.0109419		247	0.00468699
		248	0.00779851		248	0.0109186		248	0.00473241
		249	0.00774825		249	0.0109548		249	0.00468367
		250	0.00774137		250	0.0109779		250	0.00461388
		251	0.00779382		251	0.0109656		251	0.00459197
		252	0.007786		252	0.0110208		252	0.00459784
		253	0.00773453		253	0.0110053		253	0.00448711
		254	0.00773847		254	0.0109922		254	0.00450743
		255	0.00774606		255	0.0110573		255	0.00443661
		256	0.00775569		256	0.0110999		256	0.00435044
		257	0.00772873		257	0.0110883		257	0.00433093
		258	0.00772359		258	0.0110612		258	0.00435499
		259	0.00769754		259	0.0111156		259	0.00433851
		260	0.00766159		260	0.01108		260	0.00433245
		261	0.00754153		261	0.0110878		261	0.00434034
		262	0.00751937		262	0.0111056		262	0.00425967
		263	0.00748378		263	0.011116		263	0.00420152
		264	0.00743032		264	0.011062		264	0.00426841
		265	0.00733372		265	0.0110628		265	0.00424227
		266	0.00722006		266	0.0110796		266	0.00425616
		267	0.0070462		267	0.0110028		267	0.00425198
		268	0.006931		268	0.0109713		268	0.00417622
		269	0.00685335		269	0.0108491		269	0.00414314
		270	0.00676042		270	0.0108302		270	0.00413866
		271	0.00675278		271	0.0107772		271	0.0041799
		272	0.00670824		272	0.0107145		272	0.00419311
		273	0.00667548		273	0.0106224		273	0.00422085
		274	0.00657326		274	0.0105869		274	0.00427377
		275	0.00648277		275	0.0105847		275	0.00428761
		276	0.0064351		276	0.0105174		276	0.0043195
		277	0.00639085		277	0.0103932		277	0.00431057
		278	0.00632067		278	0.0103688		278	0.00442942
		279	0.00624268		279	0.0102866		279	0.00454086
		280	0.0062239		280	0.0102063		280	0.00459943
		281	0.00621616		281	0.0101148		281	0.00464448
		282	0.00609122		282	0.00992206		282	0.00463875
		283	0.00605784		283	0.0097916		283	0.00466618
		284	0.00601476		284	0.00969435		284	0.00475831
		285	0.00596548		285	0.00962421		285	0.00480926
		286	0.00590282		286	0.00950809		286	0.00489819
		287	0.0058799		287	0.00939962		287	0.00494768
		288	0.00586023		288	0.00936382		288	0.00498976
		289	0.00580786		289	0.00926295		289	0.00498108
		290	0.0058164		290	0.00909343		290	0.00498504
		291	0.00580089		291	0.00901702		291	0.00500524
		292	0.00576443		292	0.00894162		292	0.0049358
		293	0.00572707		293	0.0088502		293	0.00485354
		294	0.00575844		294	0.00878656		294	0.00485359
		295	0.00578366		295	0.00873149		295	0.00485669
		296	0.0057851		296	0.00865349		296	0.0048633
		297	0.00577692		297	0.00857735		297	0.00494599
		298	0.00580636		298	0.00844853		298	0.0048959
		299	0.00576689		299	0.00843393		299	0.00484993
		300	0.00580125		300	0.00838475		300	0.00484697
		301	0.0058086		301	0.00837573		301	0.00493967
		302	0.00570772		302	0.00832258		302	0.00490775
		303	0.00566213		303	0.00826711		303	0.00487281
		304	0.0056796		304	0.00824045		304	0.00496582
		305	0.00561005		305	0.00821892		305	0.00494675
		306	0.00557933		306	0.00816848		306	0.00500613
		307	0.00557133		307	0.00805068		307	0.00507124
		308	0.00557034		308	0.0080544		308	0.00513768
		309	0.00553579		309	0.0081025		309	0.00516479
		310	0.00549171		310	0.00809808		310	0.00517079
		311	0.00547763		311	0.00815984		311	0.00515023
		312	0.00536958		312	0.00818469		312	0.00513663
		313	0.00523542		313	0.00823093		313	0.00515745
		314	0.00515747		314	0.00821907		314	0.00520276
		315	0.00506371		315	0.00822704		315	0.00514266
		316	0.00498348		316	0.00819832		316	0.0051739
		317	0.00491531		317	0.00819891		317	0.00508198
		318	0.0048422		318	0.00819585		318	0.00504323
		319	0.00486932		319	0.00823973		319	0.00504029
		320	0.00480705		320	0.0082792		320	0.00501363
		321	0.00479123		321	0.00830381		321	0.00499689
		322	0.00473883		322	0.00836502		322	0.0049108
		323	0.00470658		323	0.00837872		323	0.00491216
		324	0.00461727		324	0.0084461		324	0.00488917
		325	0.00450222		325	0.00846393		325	0.00487876
		326	0.00446026		326	0.00848647		326	0.00484709
		327	0.00430105		327	0.00851441		327	0.0049097
		328	0.00424423		328	0.00853438		328	0.00495735
		329	0.00419197		329	0.00853814		329	0.00490581
		330	0.00417508		330	0.00858453		330	0.00486231
		331	0.00417755		331	0.00864337		331	0.00484948
		332	0.00410564		332	0.00870112		332	0.00481013
		333	0.00409877		333	0.00878017		333	0.00483213
		334	0.00409991		334	0.00876143		334	0.00485725
		335	0.00413006		335	0.00872105		335	0.00482126
		336	0.00415115		336	0.00873463		336	0.00475474
		337	0.00420369		337	0.00880839		337	0.00465731
		338	0.00420398		338	0.00885335		338	0.0046156
		339	0.00416302		339	0.00888527		339	0.00459678
		340	0.00413607		340	0.00897103		340	0.0045517
		341	0.00407963		341	0.00908581		341	0.00455381
		342	0.00401381		342	0.00915447		342	0.00455665
		343	0.00400903		343	0.0092124		343	0.00454326
		344	0.00395932		344	0.00936893		344	0.00456407
		345	0.00393239		345	0.00945827		345	0.0045486
		346	0.00389232		346	0.00949054		346	0.00454032
		347	0.00382377		347	0.00960034		347	0.0045106
		348	0.00383776		348	0.00966627		348	0.00445424
		349	0.00383395		349	0.00977968		349	0.00445826
		350	0.0038568		350	0.00985106		350	0.0045129
		351	0.00379027		351	0.00997332		351	0.00453945
		352	0.00383112		352	0.0101329		352	0.00449546
		353	0.00388717		353	0.0102068		353	0.00449379
		354	0.00394109		354	0.0103167		354	0.00456334
		355	0.00395845		355	0.0104136		355	0.00458671
		356	0.00396322		356	0.0105499		356	0.00461015
		357	0.00392935		357	0.010654		357	0.00468318
		358	0.00393551		358	0.0108335		358	0.00467755
		359	0.00389846		359	0.0109447		359	0.0046636
		360	0.00391539		360	0.0110728		360	0.00464946
		361	0.00389784		361	0.0111928		361	0.00460607
		362	0.00388293		362	0.0112623		362	0.00457964
		363	0.0038786		363	0.011314		363	0.00454481
		364	0.00387522		364	0.0113948		364	0.0044807
		365	0.00387618		365	0.0115239		365	0.00442697
		366	0.00387423		366	0.0116026		366	0.00438049
		367	0.00379762		367	0.0116197		367	0.00425651
		368	0.00376094		368	0.0116656		368	0.00424075
		369	0.00378132		369	0.0117136		369	0.00419925
		370	0.00373845		370	0.0117242		370	0.00411605
		371	0.00371806		371	0.0116863		371	0.00403149
		372	0.00375211		372	0.0115909		372	0.00391685
		373	0.00370665		373	0.011448		373	0.00390488
		374	0.00363883		374	0.0114301		374	0.00383892
		375	0.00359659		375	0.0114073		375	0.00377776
		376	0.00360388		376	0.0113126		376	0.00379808
		377	0.00354562		377	0.0112685		377	0.00381995
		378	0.00352609		378	0.0111736		378	0.00376158
		379	0.00349079		379	0.0110795		379	0.00371328
		380	0.00346927		380	0.0109862		380	0.00374625
		381	0.00347257		381	0.0109133		381	0.00376643
		382	0.00338672		382	0.0108165		382	0.00381902
		383	0.00337865		383	0.0106362		383	0.0038602
		384	0.00329803		384	0.0105005		384	0.00379269
		385	0.00322591		385	0.0104261		385	0.00372565
		386	0.00321103		386	0.0103114		386	0.00370542
		387	0.00317014		387	0.0102466		387	0.00374766
		388	0.00310522		388	0.0101926		388	0.00378096
		389	0.00304348		389	0.0101786		389	0.00374637
		390	0.00300881		390	0.0102072		390	0.00370793
		391	0.00297145		391	0.0101862		391	0.00370136
		392	0.00289283		392	0.0101534		392	0.00368697
		393	0.00287115		393	0.0101484		393	0.00370714
		394	0.0029011		394	0.0101811		394	0.00370553
		395	0.00289937		395	0.0101428		395	0.00376105
		396	0.00293339		396	0.0101376		396	0.00376101
		397	0.00296581		397	0.0101303		397	0.00381027
		398	0.00304022		398	0.0101222		398	0.00386139
		399	0.0031065		399	0.0102069		399	0.00390736
		400	0.00311962		400	0.0101995		400	0.0039496
		401	0.00320631		401	0.0102278		401	0.00395797
		402	0.00329915		402	0.0102247		402	0.00397218
		403	0.00328147		403	0.0101979		403	0.00401191
		404	0.003232		404	0.0102185		404	0.00408418
		405	0.00326453		405	0.0101789		405	0.00407187
		406	0.00326485		406	0.0102588		406	0.00413169
		407	0.00335457		407	0.0103003		407	0.0041345
		408	0.00347065		408	0.0103084		408	0.00412732
		409	0.0035182		409	0.0103569		409	0.00409808
		410	0.00362143		410	0.0103432		410	0.00414997
		411	0.00364641		411	0.0103313		411	0.00409737
		412	0.0036623		412	0.010285		412	0.00410203
		413	0.00366973		413	0.010315		413	0.0041188
		414	0.00375902		414	0.0103556		414	0.00418151
		415	0.00378274		415	0.0103847		415	0.00415577
		416	0.00375238		416	0.0103321		416	0.00412749
		417	0.00379763		417	0.0102621		417	0.00414683
		418	0.00384927		418	0.0102386		418	0.00415227
		419	0.00388944		419	0.0101464		419	0.00410643
		420	0.00392183		420	0.00999869		420	0.00414669
		421	0.00390929		421	0.00989996		421	0.00411809
		422	0.0039236		422	0.00984095		422	0.00412652
		423	0.00385998		423	0.00975962		423	0.00411837
		424	0.00381686		424	0.00974217		424	0.00408994
		425	0.00379256		425	0.00966056		425	0.00406316
		426	0.00376221		426	0.00957888		426	0.00407491
		427	0.00371022		427	0.00949085		427	0.00398183
		428	0.00368584		428	0.00935911		428	0.00392864
		429	0.00365786		429	0.00926062		429	0.00387059
		430	0.0036385		430	0.00924648		430	0.00386803
		431	0.00361854		431	0.00924108		431	0.00387073
		432	0.00357816		432	0.00922509		432	0.00386698
		433	0.00348488		433	0.0091833		433	0.00381472
		434	0.00343007		434	0.00915775		434	0.00373234
		435	0.00338501		435	0.00911387		435	0.00371792
		436	0.00342377		436	0.00903296		436	0.00369572
		437	0.00336382		437	0.00907183		437	0.0036615
		438	0.00330663		438	0.00902128		438	0.00359704
		439	0.00325315		439	0.00900176		439	0.00362958
		440	0.00320441		440	0.00904604		440	0.00366898
		441	0.00316335		441	0.00897266		441	0.00369195
		442	0.00311418		442	0.00893001		442	0.00374656
		443	0.00307795		443	0.00891721		443	0.00375117
		444	0.00304547		444	0.00889114		444	0.00376814
		445	0.00294979		445	0.00884673		445	0.00383491
		446	0.00289375		446	0.00883801		446	0.00386305
		447	0.00286498		447	0.00883113		447	0.0039587
		448	0.00281229		448	0.00884807		448	0.00400265
		449	0.00279428		449	0.00883042		449	0.00397574
		450	0.00275808		450	0.00874193		450	0.00404781
		451	0.00275665		451	0.00876155		451	0.00408397
		452	0.00267495		452	0.00878305		452	0.00411674
		453	0.00258023		453	0.00882606		453	0.00417413
		454	0.00250173		454	0.00877917		454	0.00422488
		455	0.00256077		455	0.00875861		455	0.00430019
		456	0.00245676		456	0.00884582		456	0.00439397
		457	0.00242643		457	0.00881486		457	0.00442142
		458	0.00244144		458	0.00876053		458	0.00445493
		459	0.002395		459	0.00878993		459	0.00451277
		460	0.00238989		460	0.00873545		460	0.00452401
		461	0.00230023		461	0.00870182		461	0.00447452
		462	0.00226501		462	0.00874861		462	0.00449723
		463	0.00218359		463	0.00879744		463	0.00458358
		464	0.00212269		464	0.00876219		464	0.00458207
		465	0.00212629		465	0.00870256		465	0.0044955
		466	0.00211256		466	0.00863893		466	0.0044881
		467	0.00211408		467	0.00860632		467	0.00450729
		468	0.00208235		468	0.00858231		468	0.00449261
		469	0.00209993		469	0.00851355		469	0.00446819
		470	0.00205394		470	0.00847662		470	0.00441456
		471	0.00204965		471	0.00847635		471	0.00428716
		472	0.00206646		472	0.00848024		472	0.00421982
		473	0.00203963		473	0.00844616		473	0.00414103
		474	0.00206034		474	0.00848018		474	0.00407774
		475	0.00208993		475	0.00846359		475	0.00399962
		476	0.00209497		476	0.00850073		476	0.00394188
		477	0.00210515		477	0.00849009		477	0.00390409
		478	0.00219929		478	0.00850144		478	0.00381139
		479	0.00216331		479	0.00848534		479	0.00373572
		480	0.00218923		480	0.00851522		480	0.00373452
		481	0.00220365		481	0.00850236		481	0.0036901
		482	0.00219112		482	0.00850405		482	0.00360668
		483	0.00215174		483	0.00847325		483	0.00359168
		484	0.00220608		484	0.00849766		484	0.00358582
		485	0.00226392		485	0.00847029		485	0.00356957
		486	0.00236379		486	0.00850966		486	0.00353892
		487	0.00235793		487	0.00855064		487	0.00357285
		488	0.00232556		488	0.00854323		488	0.00359517
		489	0.0023843		489	0.00862906		489	0.00364049
		490	0.00234921		490	0.00859688		490	0.00356158
		491	0.00234697		491	0.00856867		491	0.00358399
		492	0.00230223		492	0.00853576		492	0.00358986
		493	0.0022718		493	0.00852452		493	0.00356633
		494	0.00226134		494	0.00848517		494	0.00362088
		495	0.00223729		495	0.00848957		495	0.0036525
		496	0.00232785		496	0.00848966		496	0.00372537
		497	0.00236633		497	0.00847593		497	0.00372774
		498	0.00233435		498	0.00842881		498	0.00377624
		499	0.00240056		499	0.00837996		499	0.00384907
		500	0.00241573		500	0.00833221		500	0.00392905
		501	0.00240927		501	0.00828052		501	0.00394724
		502	0.00238103		502	0.00821003		502	0.00401753
		503	0.00234051		503	0.00811874		503	0.00409935
		504	0.0023429		504	0.00801742		504	0.00408843
		505	0.00235041		505	0.00794863		505	0.0041176
		506	0.00231865		506	0.00784321		506	0.00408991
		507	0.00239369		507	0.00764761		507	0.00403768
		508	0.00246578		508	0.00754919		508	0.00392134
		509	0.00246002		509	0.00740838		509	0.00394464
		510	0.00244442		510	0.00721609		510	0.00382228
		511	0.00240996		511	0.00708061		511	0.0038453
		512	0.00246041		512	0.00700445		512	0.00378837
		513	0.00246174		513	0.00685953		513	0.00380815
		514	0.002524		514	0.00664196		514	0.00368318
		515	0.00259679		515	0.00652951		515	0.00360489
		516	0.00255159		516	0.0063809		516	0.00353861
		517	0.00261616		517	0.00621494		517	0.0034751
		518	0.00270069		518	0.0060503		518	0.00340114
		519	0.00278375		519	0.00590269		519	0.00323842
		520	0.00282314		520	0.00583507		520	0.00310709
		521	0.00289812		521	0.00574191		521	0.0030385
		522	0.00292006		522	0.00565987		522	0.00297528
		523	0.00293563		523	0.00551366		523	0.00294425
		524	0.0030054		524	0.00546745		524	0.00283003
		525	0.00297364		525	0.00538033		525	0.00277221
		526	0.00303095		526	0.00534726		526	0.00272606
		527	0.00312422		527	0.00527852		527	0.00269872
		528	0.00314701		528	0.00514596		528	0.00260871
		529	0.00316313		529	0.00511204		529	0.0025766
		530	0.00327095		530	0.00515957		530	0.00251108
		531	0.00327759		531	0.00522636		531	0.00247607
		532	0.0033105		532	0.00523705		532	0.00243916
		533	0.003357		533	0.00532854		533	0.00236625
		534	0.00335806		534	0.00531863		534	0.00232494
		535	0.0034236		535	0.00530586		535	0.00229612
		536	0.00343974		536	0.00537033		536	0.00227916
		537	0.00344482		537	0.00534622		537	0.00228977
		538	0.00343062		538	0.00538948		538	0.00220783
		539	0.00341122		539	0.00544614		539	0.00220221
		540	0.00338123		540	0.00548391		540	0.00217169
		541	0.00339729		541	0.0056209		541	0.00220338
		542	0.00340817		542	0.00567873		542	0.0022569
		543	0.00338216		543	0.0057788		543	0.00227335
		544	0.0033758		544	0.00585002		544	0.00234633
		545	0.00336302		545	0.00591249		545	0.00235784
		546	0.00335264		546	0.00599541		546	0.00244779
		547	0.00322744		547	0.00613225		547	0.00247203
		548	0.00320921		548	0.00615693		548	0.00258012
		549	0.00322491		549	0.0062034		549	0.00260077
		550	0.00314886		550	0.0062421		550	0.00258211
		551	0.00302258		551	0.00625647		551	0.00265788
		552	0.00293504		552	0.00626516		552	0.00271496
		553	0.00287497		553	0.00627576		553	0.00270344
		554	0.00283261		554	0.00627461		554	0.00265532
		555	0.00280925		555	0.00625068		555	0.0026492
		556	0.00278115		556	0.00623915		556	0.00265704
		557	0.00270663		557	0.00628434		557	0.00261954
		558	0.00263047		558	0.0062743		558	0.00256965
		559	0.00258318		559	0.00621671		559	0.00264462
		560	0.00255936		560	0.00618459		560	0.00259091
		561	0.00255193		561	0.00614148		561	0.00258623
		562	0.00254958		562	0.00609302		562	0.00254219
		563	0.00246176		563	0.00604413		563	0.00258894
		564	0.00236429		564	0.00594371		564	0.00250928
		565	0.00236111		565	0.00588274		565	0.00245153
		566	0.0023472		566	0.00578713		566	0.00237044
		567	0.00233601		567	0.00574964		567	0.00233401
		568	0.00233115		568	0.00572768		568	0.00232629
		569	0.00230099		569	0.0057133		569	0.00235979
		570	0.00229175		570	0.00566344		570	0.00239425
		571	0.00222296		571	0.00558613		571	0.00246632
		572	0.00225146		572	0.00553519		572	0.0024818
		573	0.00229537		573	0.00552932		573	0.00249867
		574	0.00232611		574	0.00555808		574	0.00249595
		575	0.00227656		575	0.00552439		575	0.00255101
		576	0.00232256		576	0.00557492		576	0.00250924
		577	0.00231726		577	0.0055271		577	0.00243393
		578	0.00229745		578	0.00550242		578	0.00242362
		579	0.00229608		579	0.00555092		579	0.00238917
		580	0.00226456		580	0.00555528		580	0.00235226
		581	0.00219609		581	0.00551714		581	0.00231259
		582	0.00227115		582	0.00548254		582	0.00234815
		583	0.00229159		583	0.00546342		583	0.00236373
		584	0.00227586		584	0.00541056		584	0.0024459
		585	0.00227862		585	0.00544021		585	0.00248728
		586	0.0022776		586	0.00542193		586	0.00253835
		587	0.00226278		587	0.00542379		587	0.00258185
		588	0.00214278		588	0.0054815		588	0.00257846
		589	0.00208223		589	0.00549397		589	0.00264812
		590	0.00206955		590	0.00544663		590	0.00270555
		591	0.00205919		591	0.00548086		591	0.00276445
		592	0.00195906		592	0.00552316		592	0.00282321
		593	0.0018749		593	0.00549865		593	0.00279788
		594	0.00179826		594	0.00548811		594	0.00277193
		595	0.00179143		595	0.00550988		595	0.00279997
		596	0.00181581		596	0.00552695		596	0.00287288
		597	0.00176528		597	0.00544812		597	0.00281581
		598	0.00179952		598	0.00535735		598	0.00285142
		599	0.00178984		599	0.00526713		599	0.00282795
		600	0.00168678		600	0.00521935		600	0.00286932
		601	0.00163306		601	0.00521333		601	0.00284277
		602	0.00162522		602	0.00510458		602	0.00286361
		603	0.00161753		603	0.00506448		603	0.00287098
		604	0.00161383		604	0.00503739		604	0.00294793
		605	0.00160461		605	0.00500322		605	0.00302464
		606	0.00158039		606	0.00496169		606	0.00310267
		607	0.00158718		607	0.00490754		607	0.00319063
		608	0.00162228		608	0.00482014		608	0.00323462
		609	0.00170325		609	0.00472037		609	0.00322592
		610	0.00168874		610	0.00463312		610	0.0031806
		611	0.00170367		611	0.00454463		611	0.00320735
		612	0.00170435		612	0.00443052		612	0.00321239
		613	0.00166069		613	0.0043753		613	0.00315954
		614	0.00162135		614	0.00428626		614	0.00312187
		615	0.00165719		615	0.00414359		615	0.00303239
		616	0.00164686		616	0.0041115		616	0.00307797
		617	0.00167028		617	0.00403826		617	0.00308952
		618	0.00170893		618	0.00393819		618	0.00307267
		619	0.00166524		619	0.00385715		619	0.00306402
		620	0.0016296		620	0.0037577		620	0.00302371
		621	0.00160954		621	0.00367536		621	0.00300934
		622	0.00161103		622	0.00358066		622	0.00289684
		623	0.00150461		623	0.00352774		623	0.00288949
		624	0.00139626		624	0.00344121		624	0.00286704
		625	0.00131838		625	0.00336845		625	0.00276964
		626	0.00126468		626	0.00337031		626	0.00264877
		627	0.00125358		627	0.00324449		627	0.00264353
		628	0.00117301		628	0.00319714		628	0.00262733
		629	0.00109395		629	0.00311399		629	0.00251079
		630	0.00113215		630	0.00308063		630	0.00243157
		631	0.00111084		631	0.00301712		631	0.00241358
		632	0.00105269		632	0.00295174		632	0.00244357
		633	0.00099862		633	0.00291845		633	0.00237933
		634	0.000897102		634	0.00286483		634	0.00232028
		635	0.000792125		635	0.00281399		635	0.0022712
		636	0.000661776		636	0.00274431		636	0.002185
		637	0.00054268		637	0.00268582		637	0.00206819
		638	0.000417468		638	0.00264834		638	0.00198879
		639	0.000340074		639	0.00259323		639	0.00189375
		640	0.000342124		640	0.00255661		640	0.00186432
		641	0.000335957		641	0.00260232		641	0.00175754
		642	0.000220802		642	0.00257743		642	0.00161112
		643	0.000277347		643	0.00246384		643	0.0014742
		644	0.000241083		644	0.00248482		644	0.00137163
		645	0.000184738		645	0.00245206		645	0.00136994
		646	0.000166633		646	0.00238433		646	0.00130725
		647	2.87272e-05		647	0.00232624		647	0.00125874
		648	2.01647e-05		648	0.00237861		648	0.0012249
		649	-5.98282e-05		649	0.00230958		649	0.00111242
		650	-9.80215e-05		650	0.00236461		650	0.00114356
		651	-9.62688e-05		651	0.0022865		651	0.00120102
		652	-0.000124127		652	0.00213488		652	0.00129735
		653	-0.000150806		653	0.00214482		653	0.00132198
		654	-0.000157141		654	0.00209974		654	0.00134281
		655	-0.000167474		655	0.00205359		655	0.00135632
		656	-0.000182584		656	0.00201011		656	0.00135076
		657	-0.000191365		657	0.00195563		657	0.00136932
		658	-0.000199511		658	0.00188835		658	0.00129631
		659	-0.000219991		659	0.00180345		659	0.0012138
		660	-0.000240244		660	0.00178987		660	0.00126434
		661	-0.000189839		661	0.00167537		661	0.0012742
		662	-0.000193875		662	0.00158896		662	0.001257
		663	-0.000226862		663	0.00157619		663	0.00127134
		664	-0.000228608		664	0.00152166		664	0.00131017
		665	-0.000185601		665	0.0014324		665	0.00133969
		666	-0.000178676		666	0.00135205		666	0.00135728
		667	-9.87824e-05		667	0.00130507		667	0.00132285
		668	-8.89719e-05		668	0.00124874		668	0.00136809
		669	-4.89381e-05		669	0.00121013		669	0.00143033
		670	8.13718e-06		670	0.00115556		670	0.00152024
		671	0.000115497		671	0.0011699		671	0.00158835
		672	0.000165633		672	0.00106571		672	0.00162082
		673	0.000307416		673	0.00105167		673	0.00171947
		674	0.000446438		674	0.000941725		674	0.00173786
		675	0.000549102		675	0.000943115		675	0.00174497
		676	0.000622614		676	0.000906138		676	0.0018337
		677	0.000724991		677	0.000791611		677	0.00189626
		678	0.000765746		678	0.000703646		678	0.00192324
		679	0.000865426		679	0.000650368		679	0.00191633
		680	0.000984541		680	0.000600629		680	0.00196139
		681	0.00100066		681	0.00047063		681	0.00196023
		682	0.00111088		682	0.000388826		682	0.00194335
		683	0.00120706		683	0.00029324		683	0.00186438
		684	0.00127114		684	0.000151892		684	0.0017837
		685	0.00132123		685	7.33828e-05		685	0.00169884
		686	0.00135692		686	-1.48426e-06		686	0.00162273
		687	0.00146696		687	-5.71692e-05		687	0.00162701
		688	0.00145843		688	-9.89171e-05		688	0.00156482
		689	0.00154711		689	-0.000174291		689	0.00148665
		690	0.00166448		690	-0.00021768		690	0.00150865
		691	0.00166948		691	-0.000223142		691	0.00142653
		692	0.00160251		692	-0.00024475		692	0.00143446
		693	0.00163364		693	-0.000280827		693	0.00143199
		694	0.00159086		694	-0.000280942		694	0.00142798
		695	0.00155271		695	-0.000336313		695	0.00144411
		696	0.00156742		696	-0.000383474		696	0.00143003
		697	0.00156214		697	-0.000429688		697	0.00140841
		698	0.00163282		698	-0.000504088		698	0.00134041
		699	0.00158715		699	-0.000649711		699	0.00134424
		700	0.00162078		700	-0.000742352		700	0.00140748
		701	0.0016218		701	-0.00084816		701	0.00145991
		702	0.00167986		702	-0.00093846		702	0.00144995
		703	0.0017259		703	-0.000984327		703	0.001436
		704	0.00169576		704	-0.00102298		704	0.00145199
		705	0.00168005		705	-0.0011443		705	0.00149113
		706	0.00164062		706	-0.0011451		706	0.0015204
		707	0.00163111		707	-0.00118866		707	0.00150997
		708	0.00159802		708	-0.00120737		708	0.00157303
		709	0.00160435		709	-0.00117194		709	0.00166568
		710	0.00171644		710	-0.00120754		710	0.00171572
		711	0.00171514		711	-0.00129831		711	0.00179147
		712	0.00171546		712	-0.00122717		712	0.00184949
		713	0.00172752		713	-0.00114757		713	0.00189277
		714	0.00177984		714	-0.00114787		714	0.00193809
		715	0.00180047		715	-0.00114788		715	0.00193758
		716	0.00183834		716	-0.00112799		716	0.00199915
		717	0.00189934		717	-0.00104242		717	0.00212311
		718	0.00192931		718	-0.00106306		718	0.00225792
		719	0.00198037		719	-0.00103446		719	0.00237924
		720	0.00196257		720	-0.00104042		720	0.00249674
		721	0.00195693		721	-0.000992709		721	0.00256228
		722	0.00201834		722	-0.00107021		722	0.00263708
		723	0.00203385		723	-0.000982555		723	0.00269069
		724	0.00202425		724	-0.000968908		724	0.00278024
		725	0.00201193		725	-0.000892632		725	0.00283114
		726	0.00202907		726	-0.000827001		726	0.0029109
		727	0.00213767		727	-0.000763816		727	0.00287462
		728	0.00214922		728	-0.000710771		728	0.00288205
		729	0.00208924		729	-0.000601507		729	0.00288461
		730	0.00211879		730	-0.00058462		730	0.00284091
		731	0.00213244		731	-0.000466043		731	0.00277026
		732	0.00212181		732	-0.00032853		732	0.00274441
		733	0.00211506		733	-0.000216462		733	0.00265808
		734	0.00206324		734	-8.30334e-05		734	0.00265462
		735	0.00200696		735	0.000120613		735	0.0026936
		736	0.0019071		736	0.000298146		736	0.0027165
		737	0.00180264		737	0.000462729		737	0.00270712
		738	0.00177258		738	0.000670963		738	0.00268759
		739	0.00180286		739	0.000829954		739	0.00272534
		740	0.00172011		740	0.00100567		740	0.00276362
		741	0.00164219		741	0.00121247		741	0.00280743
		742	0.00154		742	0.00132215		742	0.0028095
		743	0.00156173		743	0.00144824		743	0.00273728
		744	0.00156203		744	0.00155132		744	0.00269837
		745	0.00153812		745	0.00161035		745	0.00275949
		746	0.00152777		746	0.00164112		746	0.00272783
		747	0.00154825		747	0.00168366		747	0.00274898
		748	0.00153692		748	0.00173584		748	0.00277474
		749	0.00153668		749	0.00178694		749	0.00282678
		750	0.00169935		750	0.00184331		750	0.00291786
		751	0.00172356		751	0.00188482		751	0.00298367
		752	0.00173904		752	0.00187838		752	0.00301404
		753	0.00172416		753	0.00191252		753	0.00309553
		754	0.00173223		754	0.0020415		754	0.00320442
		755	0.00178577		755	0.00200112		755	0.00321782
		756	0.00176127		756	0.00211103		756	0.00323334
		757	0.0018063		757	0.00210531		757	0.00324527
		758	0.00187184		758	0.00218193		758	0.00331749
		759	0.00204022		759	0.00222347		759	0.00329715
		760	0.0020544		760	0.00221995		760	0.00323037
		761	0.00202218		761	0.00226404		761	0.00323561
		762	0.00204683		762	0.00232213		762	0.00315972
		763	0.00210639		763	0.00230712		763	0.00314482
		764	0.00209763		764	0.00229453		764	0.00314393
		765	0.00205113		765	0.00227708		765	0.00313623
		766	0.00200664		766	0.00231503		766	0.00320212
		767	0.00195281		767	0.0022914		767	0.00318539
		768	0.00192636		768	0.00230474		768	0.003168
		769	0.00186721		769	0.00231273		769	0.00310231
		770	0.00187219		770	0.00238556		770	0.00306417
		771	0.00186657		771	0.00246104		771	0.00304522
		772	0.00189423		772	0.00240983		772	0.00301323
		773	0.00189251		773	0.00246282		773	0.00293163
		774	0.00191642		774	0.00245533		774	0.00289891
		775	0.00191314		775	0.0025352		775	0.0028123
		776	0.00194324		776	0.00259773		776	0.00275893
		777	0.00194875		777	0.00260769		777	0.00270715
		778	0.00178381		778	0.00273855		778	0.00271099
		779	0.0017027		779	0.00285034		779	0.00267087
		780	0.00178059		780	0.00300846		780	0.00260764
		781	0.00171406		781	0.0032569		781	0.00255453
		782	0.00169394		782	0.00334486		782	0.00249819
		783	0.00168782		783	0.00350164		783	0.00244404
		784	0.00163588		784	0.00363996		784	0.00244443
		785	0.00166559		785	0.00380403		785	0.00236608
		786	0.00162108		786	0.00396775		786	0.00233471
		787	0.00165527		787	0.00419597		787	0.00227583
		788	0.00170529		788	0.00442051		788	0.00225793
		789	0.00169288		789	0.00455876		789	0.0022402
		790	0.00166612		790	0.00475655		790	0.00224506
		791	0.00164672		791	0.00493091		791	0.00230819
		792	0.0016259		792	0.00505003		792	0.00227341
		793	0.00166085		793	0.00521756		793	0.00234413
		794	0.00157604		794	0.00530156		794	0.00241465
		795	0.0015845		795	0.00545781		795	0.00254606
		796	0.00162869		796	0.00561019		796	0.00260308
		797	0.00173641		797	0.00584302		797	0.00270132
		798	0.00172351		798	0.00606526		798	0.00275692
		799	0.00177883		799	0.00623986		799	0.00283625
		800	0.00183039		800	0.00647221		800	0.00294042
		801	0.00180267		801	0.00669563		801	0.00301304
		802	0.00192457		802	0.00689922		802	0.00309085
		803	0.001983		803	0.00706027		803	0.00317119
		804	0.00203372		804	0.0072617		804	0.00316892
		805	0.00200152		805	0.00731707		805	0.00321008
		806	0.00202681		806	0.00748952		806	0.00329346
		807	0.00209042		807	0.00764682		807	0.00334938
		808	0.0021292		808	0.00785229		808	0.00340921
		809	0.00219064		809	0.00799906		809	0.00350294
		810	0.00214823		810	0.00808388		810	0.00364122
		811	0.00216026		811	0.00817439		811	0.00373823
		812	0.00216373		812	0.0082632		812	0.0038481
		813	0.00223395		813	0.00840236		813	0.00400656
		814	0.00224297		814	0.00852034		814	0.00415304
		815	0.00226003		815	0.00857084		815	0.00426123
		816	0.00224194		816	0.00871633		816	0.00444576
		817	0.00231026		817	0.0087953		817	0.00453715
		818	0.002394		818	0.00892146		818	0.00462351
		819	0.00246494		819	0.00908413		819	0.00473927
		820	0.00253785		820	0.00917607		820	0.00488249
		821	0.00255416		821	0.00920808		821	0.00503437
		822	0.00259808		822	0.00925223		822	0.00518022
		823	0.00264596		823	0.00941878		823	0.00531165
		824	0.00267954		824	0.00952237		824	0.00536879
		825	0.00273285		825	0.00957767		825	0.00542334
		826	0.00264417		826	0.0096146		826	0.00551902
		827	0.00259355		827	0.00968809		827	0.00562095
		828	0.00258424		828	0.00985213		828	0.00567722
		829	0.00268447		829	0.00996096		829	0.0056577
		830	0.00275457		830	0.0100514		830	0.00565416
		831	0.00277968		831	0.010098		831	0.00556879
		832	0.00286073		832	0.0101752		832	0.0055288
		833	0.00293458		833	0.0103		833	0.00547767
		834	0.00300402		834	0.0103659		834	0.00553932
		835	0.00304954		835	0.010477		835	0.00555436
		836	0.00304996		836	0.0106164		836	0.00561286
		837	0.00308929		837	0.0106988		837	0.00556775
		838	0.00306306		838	0.0107342		838	0.00560916
		839	0.00307362		839	0.0107248		839	0.0056295
		840	0.00312109		840	0.0107759		840	0.00564489
		841	0.00318093		841	0.0108037		841	0.00562134
		842	0.00324135		842	0.0108839		842	0.00560502
		843	0.00330003		843	0.010934		843	0.00557977
		844	0.00333811		844	0.0109573		844	0.00548198
		845	0.00347262		845	0.0110633		845	0.00535717
		846	0.00352848		846	0.011133		846	0.00529949
		847	0.00359547		847	0.0112531		847	0.00528726
		848	0.00358483		848	0.0112948		848	0.00522803
		849	0.00365971		849	0.0113162		849	0.00522569
		850	0.00370948		850	0.0113499		850	0.00523299
		851	0.00373927		851	0.0113739		851	0.00520696
		852	0.0037501		852	0.0113299		852	0.00518788
		853	0.00371244		853	0.0112794		853	0.0051801
		854	0.00376323		854	0.011311		854	0.00517595
		855	0.00374262		855	0.011304		855	0.00521136
		856	0.00369928		856	0.0113548		856	0.00521523
		857	0.00369713		857	0.0113831		857	0.00523639
		858	0.00373671		858	0.011367		858	0.00531684
		859	0.00372884		859	0.0113825		859	0.00540553
		860	0.00369812		860	0.0113704		860	0.00553806
		861	0.00362901		861	0.0114687		861	0.00561508
		862	0.00372426		862	0.0115124		862	0.00568615
		863	0.0037942		863	0.0115744		863	0.00576074
		864	0.00378746		864	0.0116428		864	0.00582445
		865	0.00379957		865	0.0117135		865	0.00585769
		866	0.0037658		866	0.0118094		866	0.00594967
		867	0.0037904		867	0.0118849		867	0.00601403
		868	0.00377341		868	0.0119496		868	0.00612538
		869	0.00370914		869	0.0120053		869	0.00615544
		870	0.00373343		870	0.0119866		870	0.00615167
		871	0.00372233		871	0.012073		871	0.00621187
		872	0.00363951		872	0.0121176		872	0.00623989
		873	0.00364459		873	0.0121493		873	0.00625278
		874	0.00365291		874	0.0121082		874	0.00619758
		875	0.00360815		875	0.0120891		875	0.00624429
		876	0.00352076		876	0.0122251		876	0.00629447
		877	0.00365864		877	0.0123863		877	0.00634485
		878	0.00376709		878	0.012495		878	0.00636084
		879	0.00380891		879	0.0125318		879	0.00629912
		880	0.00383326		880	0.0125281		880	0.00632047
		881	0.00386836		881	0.0126059		881	0.00625335
		882	0.00387007		882	0.0127198		882	0.00626864
		883	0.00392379		883	0.0126851		883	0.00632648
		884	0.00400851		884	0.0127374		884	0.0063861
		885	0.00410293		885	0.0128134		885	0.00641007
		886	0.00410885		886	0.0128076		886	0.00640551
		887	0.00420455		887	0.0128806		887	0.00633353
		888	0.00425993		888	0.0129334		888	0.00632739
		889	0.00436924		889	0.0129381		889	0.00627412
		890	0.0045354		890	0.0130116		890	0.00627534
		891	0.00468982		891	0.0131141		891	0.00629999
		892	0.00471493		892	0.0131659		892	0.00624847
		893	0.00483878		893	0.0131582		893	0.00620424
		894	0.00491107		894	0.0132165		894	0.00617576
		895	0.0050573		895	0.0132669		895	0.00614617
		896	0.00518298		896	0.0132202		896	0.00620419
		897	0.0052914		897	0.0132378		897	0.00617726
		898	0.00532824		898	0.0131948		898	0.00612196
		899	0.00531379		899	0.013173		899	0.0060791
		900	0.0053393		900	0.0131586		900	0.00608306
		901	0.00540915		901	0.0131424		901	0.00606894
		902	0.00553869		902	0.0130876		902	0.00605535
		903	0.00558361		903	0.0131128		903	0.00606105
		904	0.0057055		904	0.0131294		904	0.00605002
		905	0.0056588		905	0.0131248		905	0.00599208
		906	0.00565948		906	0.0131533		906	0.00596456
		907	0.00572744		907	0.0131294		907	0.0059107
		908	0.00581697		908	0.0131997		908	0.00587252
		909	0.00585506		909	0.013212		909	0.00584525
		910	0.00596793		910	0.0131946		910	0.00583978
		911	0.00603497		911	0.0131749		911	0.00577886
		912	0.00614145		912	0.0131416		912	0.00567217
		913	0.00620489		913	0.0131068		913	0.00562471
		914	0.00622832		914	0.013102		914	0.00560725
		915	0.00622352		915	0.0130024		915	0.00551475
		916	0.00615017		916	0.0129974		916	0.00545922
		917	0.00617143		917	0.0129755		917	0.00539277
		918	0.00617676		918	0.0129764		918	0.0053232
		919	0.00616569		919	0.0129998		919	0.00516583
		920	0.00619476		920	0.0129843		920	0.00515158
		921	0.00611788		921	0.0129834		921	0.00514356
		922	0.00606128		922	0.0129541		922	0.00508892
		923	0.00603951		923	0.0129033		923	0.00501074
		924	0.00596114		924	0.0129086		924	0.00486198
		925	0.00589994		925	0.0130084		925	0.004761
		926	0.0059289		926	0.0130577		926	0.00473137
		927	0.00595114		927	0.0131017		927	0.00464614
		928	0.00588748		928	0.0130712		928	0.00452745
		929	0.00579383		929	0.0131118		929	0.00447367
		930	0.00572952		930	0.0131338		930	0.00442305
		931	0.00566703		931	0.0131502		931	0.00439985
		932	0.00558376		932	0.0130921		932	0.00442392
		933	0.00565182		933	0.0129723		933	0.00439686
		934	0.0056398		934	0.0130225		934	0.00441374
		935	0.00560568		935	0.0129882		935	0.00442962
		936	0.00550923		936	0.0129577		936	0.0044339
		937	0.00556361		937	0.0129838		937	0.00440826
		938	0.00559672		938	0.0129111		938	0.00445102
		939	0.00564668		939	0.012868		939	0.00442331
		940	0.00563485		940	0.0128836		940	0.0044455
		941	0.00558174		941	0.0128462		941	0.00443779
		942	0.00550844		942	0.0127456		942	0.00432702
		943	0.00553579		943	0.0126589		943	0.00439607
		944	0.00553727		944	0.0125494		944	0.00435868
		945	0.00556964		945	0.0123896		945	0.00431808
		946	0.00552441		946	0.0122684		946	0.00432851
		947	0.00553798		947	0.0122225		947	0.00431494
		948	0.00547797		948	0.012154		948	0.00436937
		949	0.0054456		949	0.0120364		949	0.00439386
		950	0.00546525		950	0.0119162		950	0.0044632
		951	0.00552087		951	0.0118011		951	0.00441245
		952	0.005471		952	0.0117267		952	0.00441552
		953	0.00540399		953	0.0116037		953	0.00438667
		954	0.00538353		954	0.0115001		954	0.00435103
		955	0.00530505		955	0.0114459		955	0.00425947
		956	0.00539337		956	0.0113928		956	0.00424114
		957	0.00546612		957	0.0112871		957	0.00423031
		958	0.00554734		958	0.0111562		958	0.00431546
		959	0.00559168		959	0.0109847		959	0.00428812
		960	0.00558969		960	0.0109227		960	0.00426932
		961	0.00561743		961	0.0108822		961	0.00424008
		962	0.00569445		962	0.0108319		962	0.00419422
		963	0.00577201		963	0.0108005		963	0.00421351
		964	0.00578287		964	0.0108279		964	0.00421557
		965	0.00573631		965	0.0108362		965	0.00418763
		966	0.00574794		966	0.0108973		966	0.00420102
		967	0.00578529		967	0.0108945		967	0.00419774
		968	0.0058061		968	0.0109672		968	0.004239
		969	0.00581055		969	0.0109779		969	0.00419865
		970	0.0058206		970	0.0109185		970	0.00420616
		971	0.00586101		971	0.0109874		971	0.00422882
		972	0.00584708		972	0.0110112		972	0.00426321
		973	0.00595811		973	0.0110194		973	0.00424791
		974	0.00596088		974	0.0110925		974	0.00427959
		975	0.00603232		975	0.0111445		975	0.00438034
		976	0.00610884		976	0.0111493		976	0.00454345
		977	0.0061083		977	0.0112317		977	0.00455017
		978	0.00616498		978	0.0111999		978	0.0046182
		979	0.00622707		979	0.0111667		979	0.00469936
		980	0.00631267		980	0.0111373		980	0.00473769
		981	0.00632353		981	0.0110643		981	0.00479559
		982	0.00641258		982	0.0110281		982	0.00483103
		983	0.00653884		983	0.0110387		983	0.0048778
		984	0.0065982		984	0.011112		984	0.00492304
		985	0.00673021		985	0.011105		985	0.00490279
		986	0.00678511		986	0.0110936		986	0.00495446
		987	0.00695475		987	0.0110023		987	0.00494783
		988	0.00701016		988	0.0109926		988	0.00491949
		989	0.00706559		989	0.0110206		989	0.00491953
		990	0.00708462		990	0.0109563		990	0.00495472
		991	0.00713538		991	0.0109187		991	0.00495879
		992	0.00722253		992	0.0108792		992	0.00495521
		993	0.00721141		993	0.0108492		993	0.00509359
		994	0.00723323		994	0.0108278		994	0.0050724
		995	0.00727804		995	0.0108615		995	0.00504958
		996	0.00731784		996	0.0108449		996	0.00517422
		997	0.00733755		997	0.0107559		997	0.00529341
		998	0.00729772		998	0.0107075		998	0.005371
		999	0.00731004		999	0.0105848		999	0.00539871
		1000	0.00733251		1000	0.0105426		1000	0.00541602
		1001	0.00732603		1001	0.0105828		1001	0.00544664
		1002	0.00728919		1002	0.0105922		1002	0.00555944
		1003	0.00731461		1003	0.0106017		1003	0.00557854
		1004	0.00730338		1004	0.0106383		1004	0.00564233
		1005	0.00734174		1005	0.0106464		1005	0.00562668
		1006	0.00741516		1006	0.0106327		1006	0.0057092
		1007	0.00741495		1007	0.0106559		1007	0.00576993
		1008	0.00740834		1008	0.0106199		1008	0.00584571
		1009	0.00747138		1009	0.0106416		1009	0.0058062
		1010	0.00742294		1010	0.010605		1010	0.00582402
		1011	0.0074631		1011	0.0106637		1011	0.0058996
		1012	0.00746201		1012	0.0106786		1012	0.00594791
		1013	0.00741128		1013	0.010746		1013	0.00601804
		1014	0.00734356		1014	0.0108169		1014	0.00599379
		1015	0.00735075		1015	0.0109095		1015	0.00604704
		1016	0.00740727		1016	0.010912		1016	0.00604706
		1017	0.00742302		1017	0.0109467		1017	0.00609596
		1018	0.00746239		1018	0.0109329		1018	0.00620093
		1019	0.00746967		1019	0.0109679		1019	0.00627427
		1020	0.00747876		1020	0.0109798		1020	0.00630825
		1021	0.00750023		1021	0.0110292		1021	0.00640929
		1022	0.00750919		1022	0.0109786		1022	0.00638135
		1023	0.00761277		1023	0.0110031		1023	0.0064462
		1024	0.007591		1024	0.0109875		1024	0.00651494
		1025	0.00763982		1025	0.0110068		1025	0.00651753
		1026	0.00770959		1026	0.0110043		1026	0.00648911
		1027	0.00777896		1027	0.0110024		1027	0.00645809
		1028	0.00784703		1028	0.0110014		1028	0.00642535
		1029	0.00791287		1029	0.0110015		1029	0.00639175
		1030	0.00797559		1030	0.0110033		1030	0.00635816
		1031	0.00803426		1031	0.0110071		1031	0.00632545
		1032	0.00808798		1032	0.0110131		1032	0.0062945
		1033	0.00813583		1033	0.0110218		1033	0.00626617
		1034	0.00817691		1034	0.0110335		1034	0.00624133
		1035	0.0082103		1035	0.0110485		1035	0.00622085
		1036	0.00823509		1036	0.0110673		1036	0.0062056
		1037	0.00825037		1037	0.0110901		1037	0.00619645
		1038	0.00825523		1038	0.0111174		1038	0.00619427
		1039	0.00824876		1039	0.0111494		1039	0.00619993
		1040	0.00823004		1040	0.0111865		1040	0.00621429
		1041	0.00819816		1041	0.0112291		1041	0.00623824
		1042	0.00815222		1042	0.0112775		1042	0.00627263
		1043	0.0080913		1043	0.0113322		1043	0.00631835
		1044	0.00801448		1044	0.0113933		1044	0.00637625
		1045	0.00792087		1045	0.0114613		1045	0.0064472
		1046	0.00780954		1046	0.0115366		1046	0.00653208
		1047	0.00767959		1047	0.0116194		1047	0.00663176
		1048	0.0075301		1048	0.0117102		1048	0.00674711
		1049	0.00736017		1049	0.0118093		1049	0.00687899
		1050	0.00716887		1050	0.0119171		1050	0.00702827

## Sheet: Fig.1d
Fig.1d
Info:	g5-HT3.0 DF/F signal in VIP+ interneurons and non-VIP neurons in response to airpuff during the Th-SERT time window
Cell type:		VIP+ interneuron			non-VIP neurons
		Time	DF/F		Time	DF/F
		-5	0.00369705		-5	9.64277e-05
		-4.98095	0.00391295		-4.98095	0.000122698
		-4.9619	0.00406853		-4.9619	0.000140935
		-4.94286	0.00416728		-4.94286	0.000151626
		-4.92381	0.00421269		-4.92381	0.000155259
		-4.90476	0.00420824		-4.90476	0.00015232
		-4.88571	0.00415742		-4.88571	0.000143296
		-4.86667	0.00406372		-4.86667	0.000128675
		-4.84762	0.00393063		-4.84762	0.000108942
		-4.82857	0.00376163		-4.82857	8.45862e-05
		-4.80952	0.0035602		-4.80952	5.60931e-05
		-4.79048	0.00332985		-4.79048	2.39502e-05
		-4.77143	0.00307404		-4.77143	-1.13558e-05
		-4.75238	0.00279627		-4.75238	-4.93376e-05
		-4.73333	0.00250003		-4.73333	-8.95085e-05
		-4.71429	0.0021888		-4.71429	-0.000131381
		-4.69524	0.00186608		-4.69524	-0.000174469
		-4.67619	0.00153533		-4.67619	-0.000218285
		-4.65714	0.00120006		-4.65714	-0.000262342
		-4.6381	0.000863755		-4.6381	-0.000306154
		-4.61905	0.000529893		-4.61905	-0.000349232
		-4.6	0.000201965		-4.6	-0.000391091
		-4.58095	-0.000116542		-4.58095	-0.000431243
		-4.5619	-0.000422142		-4.5619	-0.000469201
		-4.54286	-0.000711347		-4.54286	-0.000504478
		-4.52381	-0.000980671		-4.52381	-0.000536588
		-4.50476	-0.000777416		-4.50476	-0.00054804
		-4.48571	-0.000729454		-4.48571	-0.000576752
		-4.46667	-0.000571765		-4.46667	-0.000570541
		-4.44762	-0.000503632		-4.44762	-0.000529187
		-4.42857	-0.00058335		-4.42857	-0.00050573
		-4.40952	-0.000402197		-4.40952	-0.000480916
		-4.39048	5.51188e-05		-4.39048	-0.000389009
		-4.37143	4.30903e-05		-4.37143	-0.000323291
		-4.35238	0.000351399		-4.35238	-0.000296573
		-4.33333	0.000349798		-4.33333	-0.000255743
		-4.31429	0.000179745		-4.31429	-0.00021107
		-4.29524	0.000332665		-4.29524	-0.000197596
		-4.27619	0.000329719		-4.27619	-0.000218782
		-4.25714	0.00017098		-4.25714	-0.000204064
		-4.2381	0.000201464		-4.2381	-0.00017814
		-4.21905	0.000396554		-4.21905	-0.000126911
		-4.2	0.000754242		-4.2	-8.24979e-05
		-4.18095	0.000389316		-4.18095	-4.37937e-05
		-4.1619	-2.46481e-05		-4.1619	2.5947e-05
		-4.14286	-0.000253336		-4.14286	2.32412e-05
		-4.12381	-0.000851375		-4.12381	2.0601e-05
		-4.10476	-0.00169134		-4.10476	0.000113938
		-4.08571	-0.00233235		-4.08571	0.000161184
		-4.06667	-0.00284109		-4.06667	0.00026097
		-4.04762	-0.00294979		-4.04762	0.000379731
		-4.02857	-0.00332233		-4.02857	0.000440454
		-4.00952	-0.00427424		-4.00952	0.000550505
		-3.99048	-0.00512322		-3.99048	0.000618914
		-3.97143	-0.00557675		-3.97143	0.000787354
		-3.95238	-0.00557912		-3.95238	0.000865604
		-3.93333	-0.00541831		-3.93333	0.000995057
		-3.91429	-0.00554608		-3.91429	0.00107368
		-3.89524	-0.00575492		-3.89524	0.00117234
		-3.87619	-0.00663543		-3.87619	0.00121371
		-3.85714	-0.00711537		-3.85714	0.001329
		-3.8381	-0.00755391		-3.8381	0.00137714
		-3.81905	-0.00754153		-3.81905	0.00140206
		-3.8	-0.00765331		-3.8	0.00148976
		-3.78095	-0.00789585		-3.78095	0.00150194
		-3.7619	-0.00782039		-3.7619	0.00151466
		-3.74286	-0.00794565		-3.74286	0.00152301
		-3.72381	-0.00832968		-3.72381	0.00155442
		-3.70476	-0.00859415		-3.70476	0.00158335
		-3.68571	-0.00856589		-3.68571	0.00161993
		-3.66667	-0.00840131		-3.66667	0.00163236
		-3.64762	-0.00871031		-3.64762	0.00165565
		-3.62857	-0.00893748		-3.62857	0.00168166
		-3.60952	-0.00838097		-3.60952	0.0016693
		-3.59048	-0.00812652		-3.59048	0.00174261
		-3.57143	-0.0076011		-3.57143	0.00178815
		-3.55238	-0.00700842		-3.55238	0.00182224
		-3.53333	-0.00676266		-3.53333	0.00191858
		-3.51429	-0.00613788		-3.51429	0.00197375
		-3.49524	-0.0056408		-3.49524	0.00198352
		-3.47619	-0.00529866		-3.47619	0.00201942
		-3.45714	-0.00483718		-3.45714	0.00210357
		-3.4381	-0.00432332		-3.4381	0.00215213
		-3.41905	-0.00438663		-3.41905	0.00214883
		-3.4	-0.00424664		-3.4	0.00210999
		-3.38095	-0.004367		-3.38095	0.00221885
		-3.3619	-0.00446198		-3.3619	0.00221174
		-3.34286	-0.00463036		-3.34286	0.00225824
		-3.32381	-0.00557491		-3.32381	0.00228074
		-3.30476	-0.0058467		-3.30476	0.0023338
		-3.28571	-0.00664268		-3.28571	0.0023648
		-3.26667	-0.0069737		-3.26667	0.00241625
		-3.24762	-0.00733607		-3.24762	0.00247442
		-3.22857	-0.00727221		-3.22857	0.00256303
		-3.20952	-0.00734226		-3.20952	0.00263029
		-3.19048	-0.00729838		-3.19048	0.00271067
		-3.17143	-0.00718589		-3.17143	0.00282111
		-3.15238	-0.00663977		-3.15238	0.00291109
		-3.13333	-0.00541196		-3.13333	0.00304887
		-3.11429	-0.00423464		-3.11429	0.0031548
		-3.09524	-0.0035276		-3.09524	0.00325766
		-3.07619	-0.00288597		-3.07619	0.00331488
		-3.05714	-0.00159478		-3.05714	0.0035536
		-3.0381	-2.48222e-06		-3.0381	0.00368604
		-3.01905	0.00185718		-3.01905	0.00382347
		-3	0.00343141		-3	0.00390186
		-2.98095	0.005336		-2.98095	0.0039614
		-2.9619	0.00659203		-2.9619	0.00403271
		-2.94286	0.00808846		-2.94286	0.00409499
		-2.92381	0.00998835		-2.92381	0.00414531
		-2.90476	0.0124564		-2.90476	0.00417242
		-2.88571	0.0144596		-2.88571	0.00418952
		-2.86667	0.0161728		-2.86667	0.00421081
		-2.84762	0.0172598		-2.84762	0.00423006
		-2.82857	0.0188793		-2.82857	0.00425154
		-2.80952	0.0208685		-2.80952	0.00433102
		-2.79048	0.0222031		-2.79048	0.00437326
		-2.77143	0.0234834		-2.77143	0.0044354
		-2.75238	0.0246172		-2.75238	0.00441068
		-2.73333	0.0258276		-2.73333	0.00443604
		-2.71429	0.0268585		-2.71429	0.00444778
		-2.69524	0.0275803		-2.69524	0.0043786
		-2.67619	0.0290028		-2.67619	0.0043267
		-2.65714	0.0293709		-2.65714	0.00426817
		-2.6381	0.0300476		-2.6381	0.00431194
		-2.61905	0.0310303		-2.61905	0.00429495
		-2.6	0.0319283		-2.6	0.0042982
		-2.58095	0.0326286		-2.58095	0.00431661
		-2.5619	0.0334137		-2.5619	0.0041785
		-2.54286	0.0335868		-2.54286	0.0041131
		-2.52381	0.0332303		-2.52381	0.00411675
		-2.50476	0.0332595		-2.50476	0.00414266
		-2.48571	0.0328681		-2.48571	0.00407638
		-2.46667	0.0317339		-2.46667	0.0040353
		-2.44762	0.0311456		-2.44762	0.00409701
		-2.42857	0.0301544		-2.42857	0.00413977
		-2.40952	0.0291933		-2.40952	0.00409834
		-2.39048	0.0278899		-2.39048	0.00412165
		-2.37143	0.0263638		-2.37143	0.0041773
		-2.35238	0.0250784		-2.35238	0.00416557
		-2.33333	0.0236359		-2.33333	0.00423208
		-2.31429	0.0227661		-2.31429	0.00432512
		-2.29524	0.0220071		-2.29524	0.00440987
		-2.27619	0.0212515		-2.27619	0.00455931
		-2.25714	0.0200717		-2.25714	0.0046311
		-2.2381	0.0186491		-2.2381	0.00480298
		-2.21905	0.0175882		-2.21905	0.00498544
		-2.2	0.0164717		-2.2	0.00520963
		-2.18095	0.0153932		-2.18095	0.00543891
		-2.1619	0.0137141		-2.1619	0.00559815
		-2.14286	0.0121001		-2.14286	0.00589792
		-2.12381	0.0111258		-2.12381	0.0061952
		-2.10476	0.0102383		-2.10476	0.00650152
		-2.08571	0.00884887		-2.08571	0.00675469
		-2.06667	0.00768446		-2.06667	0.00701354
		-2.04762	0.00580396		-2.04762	0.0073333
		-2.02857	0.00505568		-2.02857	0.00768943
		-2.00952	0.00372815		-2.00952	0.00805638
		-1.99048	0.00261374		-1.99048	0.00838838
		-1.97143	0.00166335		-1.97143	0.00869599
		-1.95238	0.000635675		-1.95238	0.0090963
		-1.93333	-0.00072568		-1.93333	0.00949289
		-1.91429	-0.00176957		-1.91429	0.00994896
		-1.89524	-0.00255064		-1.89524	0.0103743
		-1.87619	-0.00325986		-1.87619	0.0108734
		-1.85714	-0.00427812		-1.85714	0.0112661
		-1.8381	-0.00519622		-1.8381	0.0116194
		-1.81905	-0.00614304		-1.81905	0.0120276
		-1.8	-0.00643654		-1.8	0.0123506
		-1.78095	-0.00650313		-1.78095	0.0127639
		-1.7619	-0.00673026		-1.7619	0.0131039
		-1.74286	-0.00673984		-1.74286	0.0134554
		-1.72381	-0.00706084		-1.72381	0.0137824
		-1.70476	-0.00750226		-1.70476	0.0141564
		-1.68571	-0.00655384		-1.68571	0.0143929
		-1.66667	-0.00598663		-1.66667	0.0146014
		-1.64762	-0.00536334		-1.64762	0.0148085
		-1.62857	-0.00528359		-1.62857	0.0150314
		-1.60952	-0.00452043		-1.60952	0.0151369
		-1.59048	-0.00408245		-1.59048	0.0153326
		-1.57143	-0.0036607		-1.57143	0.0154641
		-1.55238	-0.00296976		-1.55238	0.0156318
		-1.53333	-0.00225365		-1.53333	0.0157185
		-1.51429	-0.00152968		-1.51429	0.015806
		-1.49524	-0.000590787		-1.49524	0.0158917
		-1.47619	-0.000168725		-1.47619	0.0159324
		-1.45714	0.000524479		-1.45714	0.0159758
		-1.4381	0.00126571		-1.4381	0.0160016
		-1.41905	0.00190215		-1.41905	0.0160243
		-1.4	0.00245544		-1.4	0.0159665
		-1.38095	0.0036011		-1.38095	0.0160152
		-1.3619	0.00452983		-1.3619	0.0159809
		-1.34286	0.00552031		-1.34286	0.0159668
		-1.32381	0.00670806		-1.32381	0.0159857
		-1.30476	0.00747335		-1.30476	0.0159525
		-1.28571	0.00868964		-1.28571	0.0159287
		-1.26667	0.0101257		-1.26667	0.0159254
		-1.24762	0.011255		-1.24762	0.0159104
		-1.22857	0.0125934		-1.22857	0.015835
		-1.20952	0.0134785		-1.20952	0.0157667
		-1.19048	0.0149915		-1.19048	0.0158323
		-1.17143	0.0160677		-1.17143	0.0158155
		-1.15238	0.0172152		-1.15238	0.0158067
		-1.13333	0.0181697		-1.13333	0.0158234
		-1.11429	0.0192167		-1.11429	0.0157939
		-1.09524	0.0198885		-1.09524	0.0158292
		-1.07619	0.0211703		-1.07619	0.0158279
		-1.05714	0.021788		-1.05714	0.0158447
		-1.0381	0.0228869		-1.0381	0.0158436
		-1.01905	0.0243647		-1.01905	0.0158511
		-1	0.0253938		-1	0.0159038
		-0.980952	0.0262601		-0.980952	0.0159228
		-0.961905	0.0275511		-0.961905	0.0159692
		-0.942857	0.0282598		-0.942857	0.0159433
		-0.92381	0.028897		-0.92381	0.01595
		-0.904762	0.0298287		-0.904762	0.0159037
		-0.885714	0.0309994		-0.885714	0.0158788
		-0.866667	0.0316245		-0.866667	0.0159196
		-0.847619	0.0326277		-0.847619	0.015905
		-0.828571	0.0327838		-0.828571	0.015988
		-0.809524	0.032755		-0.809524	0.0160126
		-0.790476	0.0330928		-0.790476	0.0160403
		-0.771429	0.0334461		-0.771429	0.0160027
		-0.752381	0.0338077		-0.752381	0.0160446
		-0.733333	0.0336852		-0.733333	0.0160097
		-0.714286	0.0337545		-0.714286	0.01611
		-0.695238	0.0338486		-0.695238	0.0161
		-0.67619	0.0338735		-0.67619	0.0160728
		-0.657143	0.0344147		-0.657143	0.0159873
		-0.638095	0.0342622		-0.638095	0.0159611
		-0.619048	0.0336752		-0.619048	0.0159098
		-0.6	0.0331151		-0.6	0.0158465
		-0.580952	0.033067		-0.580952	0.0157667
		-0.561905	0.0329624		-0.561905	0.0156664
		-0.542857	0.0324947		-0.542857	0.0155772
		-0.52381	0.0321735		-0.52381	0.0154618
		-0.504762	0.0322595		-0.504762	0.0153069
		-0.485714	0.032335		-0.485714	0.0151615
		-0.466667	0.0317949		-0.466667	0.014969
		-0.447619	0.0316456		-0.447619	0.0147623
		-0.428571	0.0320725		-0.428571	0.0146095
		-0.409524	0.0318932		-0.409524	0.0143595
		-0.390476	0.0319455		-0.390476	0.0140714
		-0.371429	0.0316748		-0.371429	0.0138136
		-0.352381	0.0310707		-0.352381	0.0135171
		-0.333333	0.0306359		-0.333333	0.0132968
		-0.314286	0.0296298		-0.314286	0.0131273
		-0.295238	0.029171		-0.295238	0.012855
		-0.27619	0.0284712		-0.27619	0.0126052
		-0.257143	0.027824		-0.257143	0.0123661
		-0.238095	0.027258		-0.238095	0.0122081
		-0.219048	0.0265809		-0.219048	0.0119592
		-0.2	0.0261917		-0.2	0.0117821
		-0.180952	0.0252515		-0.180952	0.0115951
		-0.161905	0.0246298		-0.161905	0.0113902
		-0.142857	0.0240704		-0.142857	0.0112206
		-0.12381	0.0235584		-0.12381	0.0110565
		-0.104762	0.0235773		-0.104762	0.0108666
		-0.0857143	0.0232284		-0.0857143	0.0106569
		-0.0666667	0.0230238		-0.0666667	0.0104568
		-0.047619	0.0225251		-0.047619	0.0102821
		-0.0285714	0.0223169		-0.0285714	0.010171
		-0.00952381	0.0216284		-0.00952381	0.0100678
		0.00952381	0.0210777		0.00952381	0.00995394
		0.0285714	0.0209334		0.0285714	0.00989982
		0.047619	0.021185		0.047619	0.00983757
		0.0666667	0.0213055		0.0666667	0.00979103
		0.0857143	0.0210022		0.0857143	0.00980563
		0.104762	0.0207374		0.104762	0.00983924
		0.12381	0.0209794		0.12381	0.00987787
		0.142857	0.0212692		0.142857	0.00995973
		0.161905	0.0213241		0.161905	0.00999441
		0.180952	0.0211193		0.180952	0.0100248
		0.2	0.0207202		0.2	0.0100679
		0.219048	0.020675		0.219048	0.010003
		0.238095	0.0212807		0.238095	0.0100104
		0.257143	0.0214303		0.257143	0.00993467
		0.27619	0.0219697		0.27619	0.00988605
		0.295238	0.0221978		0.295238	0.0098319
		0.314286	0.0223036		0.314286	0.00979087
		0.333333	0.0221741		0.333333	0.0097905
		0.352381	0.0224577		0.352381	0.00980366
		0.371429	0.0232407		0.371429	0.00977068
		0.390476	0.0239356		0.390476	0.00971392
		0.409524	0.0246228		0.409524	0.0096739
		0.428571	0.0253628		0.428571	0.00964631
		0.447619	0.0259069		0.447619	0.00961052
		0.466667	0.0259318		0.466667	0.00951863
		0.485714	0.0260616		0.485714	0.00943669
		0.504762	0.0264245		0.504762	0.00938615
		0.52381	0.0264528		0.52381	0.00934859
		0.542857	0.0261442		0.542857	0.00922559
		0.561905	0.0257114		0.561905	0.00921603
		0.580952	0.0251888		0.580952	0.00919458
		0.6	0.0250572		0.6	0.0091231
		0.619048	0.0249035		0.619048	0.00911223
		0.638095	0.0248003		0.638095	0.00899943
		0.657143	0.0248954		0.657143	0.00892253
		0.67619	0.0246512		0.67619	0.00885122
		0.695238	0.0241764		0.695238	0.00878988
		0.714286	0.0240342		0.714286	0.00872009
		0.733333	0.0243236		0.733333	0.00863622
		0.752381	0.0240588		0.752381	0.00856389
		0.771429	0.0235206		0.771429	0.00854451
		0.790476	0.0231449		0.790476	0.00846436
		0.809524	0.0225234		0.809524	0.00840661
		0.828571	0.0218788		0.828571	0.00829933
		0.847619	0.0210228		0.847619	0.00824458
		0.866667	0.0199762		0.866667	0.00818756
		0.885714	0.0190562		0.885714	0.00808687
		0.904762	0.0176329		0.904762	0.00804448
		0.92381	0.0165994		0.92381	0.00800857
		0.942857	0.0156923		0.942857	0.00788245
		0.961905	0.0155053		0.961905	0.00781004
		0.980952	0.0148579		0.980952	0.00773332
		1	0.0142619		1	0.00759913
		1.01905	0.0130161		1.01905	0.00750857
		1.0381	0.0119721		1.0381	0.00744884
		1.05714	0.0110554		1.05714	0.00734201
		1.07619	0.0102934		1.07619	0.00727962
		1.09524	0.00891503		1.09524	0.00716627
		1.11429	0.00734878		1.11429	0.00695178
		1.13333	0.00603047		1.13333	0.00676162
		1.15238	0.00513561		1.15238	0.00655972
		1.17143	0.00423653		1.17143	0.00636658
		1.19048	0.00348199		1.19048	0.0062447
		1.20952	0.00274934		1.20952	0.00605939
		1.22857	0.00216422		1.22857	0.00592401
		1.24762	0.00155407		1.24762	0.0058017
		1.26667	0.000625028		1.26667	0.00570501
		1.28571	0.000270244		1.28571	0.00564004
		1.30476	0.000162381		1.30476	0.00553521
		1.32381	0.000475		1.32381	0.00535745
		1.34286	0.000818988		1.34286	0.0052807
		1.3619	0.000634119		1.3619	0.0051677
		1.38095	0.000146716		1.38095	0.00504949
		1.4	-0.000226113		1.4	0.00492252
		1.41905	-0.000450519		1.41905	0.00479772
		1.4381	-0.00022101		1.4381	0.0047329
		1.45714	-0.000133237		1.45714	0.00465863
		1.47619	0.000102343		1.47619	0.00461855
		1.49524	0.000549249		1.49524	0.00451326
		1.51429	0.000688875		1.51429	0.00446334
		1.53333	0.00100209		1.53333	0.00436358
		1.55238	0.00138675		1.55238	0.00425493
		1.57143	0.00154418		1.57143	0.00418993
		1.59048	0.00223268		1.59048	0.00415961
		1.60952	0.00287726		1.60952	0.00414727
		1.62857	0.00368457		1.62857	0.00407672
		1.64762	0.00459595		1.64762	0.00403344
		1.66667	0.00581206		1.66667	0.00395286
		1.68571	0.00656629		1.68571	0.00394389
		1.70476	0.0067882		1.70476	0.00389954
		1.72381	0.00708197		1.72381	0.00391376
		1.74286	0.00738944		1.74286	0.0038662
		1.7619	0.00769949		1.7619	0.00382798
		1.78095	0.00853314		1.78095	0.00379245
		1.8	0.00899726		1.8	0.00374382
		1.81905	0.00947398		1.81905	0.00369854
		1.8381	0.0103398		1.8381	0.00361996
		1.85714	0.0110281		1.85714	0.00358315
		1.87619	0.0121211		1.87619	0.00351831
		1.89524	0.0130443		1.89524	0.00341992
		1.91429	0.0136182		1.91429	0.00339977
		1.93333	0.0142006		1.93333	0.00326389
		1.95238	0.0149712		1.95238	0.00314166
		1.97143	0.0155923		1.97143	0.00310015
		1.99048	0.0160588		1.99048	0.00301334
		2.00952	0.0164067		2.00952	0.0029018
		2.02857	0.0161761		2.02857	0.00281971
		2.04762	0.0161417		2.04762	0.00268134
		2.06667	0.0159828		2.06667	0.00255761
		2.08571	0.0162562		2.08571	0.00247113
		2.10476	0.0166708		2.10476	0.00233768
		2.12381	0.0170652		2.12381	0.00222077
		2.14286	0.0168775		2.14286	0.00213333
		2.1619	0.0166359		2.1619	0.00202713
		2.18095	0.0166443		2.18095	0.00195971
		2.2	0.0168766		2.2	0.00193134
		2.21905	0.0167913		2.21905	0.00184739
		2.2381	0.0171022		2.2381	0.00177188
		2.25714	0.0169788		2.25714	0.00168236
		2.27619	0.0168128		2.27619	0.0016697
		2.29524	0.0161594		2.29524	0.00161684
		2.31429	0.015592		2.31429	0.00160934
		2.33333	0.0153986		2.33333	0.0015957
		2.35238	0.0151446		2.35238	0.00158393
		2.37143	0.0147322		2.37143	0.00158078
		2.39048	0.0145918		2.39048	0.00155626
		2.40952	0.013963		2.40952	0.00162972
		2.42857	0.013224		2.42857	0.00163538
		2.44762	0.0123781		2.44762	0.0015388
		2.46667	0.0109874		2.46667	0.00157575
		2.48571	0.0094088		2.48571	0.00159618
		2.50476	0.00788425		2.50476	0.00165075
		2.52381	0.00715211		2.52381	0.00165662
		2.54286	0.00658589		2.54286	0.00168782
		2.5619	0.00537783		2.5619	0.00170582
		2.58095	0.00470664		2.58095	0.00169041
		2.6	0.00413414		2.6	0.00168619
		2.61905	0.00352454		2.61905	0.00169551
		2.6381	0.00312191		2.6381	0.001666
		2.65714	0.0026933		2.65714	0.00165387
		2.67619	0.00220984		2.67619	0.00170179
		2.69524	0.00140694		2.69524	0.00170779
		2.71429	0.00132516		2.71429	0.00170411
		2.73333	0.00137792		2.73333	0.00165023
		2.75238	0.00116358		2.75238	0.0016517
		2.77143	0.00135388		2.77143	0.00171187
		2.79048	0.00214007		2.79048	0.00166854
		2.80952	0.00203733		2.80952	0.00170062
		2.82857	0.00281967		2.82857	0.00173117
		2.84762	0.00310562		2.84762	0.00176102
		2.86667	0.00380543		2.86667	0.00184275
		2.88571	0.00449834		2.88571	0.00183113
		2.90476	0.00526763		2.90476	0.00190615
		2.92381	0.00605794		2.92381	0.00196722
		2.94286	0.00622874		2.94286	0.00192529
		2.9619	0.00697969		2.9619	0.00188935
		2.98095	0.0070288		2.98095	0.00187724
		3	0.00753968		3	0.00187794
		3.01905	0.00787861		3.01905	0.00183034
		3.0381	0.00876129		3.0381	0.00179508
		3.05714	0.0093593		3.05714	0.00170003
		3.07619	0.00994839		3.07619	0.00169838
		3.09524	0.0100231		3.09524	0.00165235
		3.11429	0.0108876		3.11429	0.0015742
		3.13333	0.0119824		3.13333	0.00157087
		3.15238	0.0129947		3.15238	0.0015573
		3.17143	0.0139362		3.17143	0.00148347
		3.19048	0.0150802		3.19048	0.00147584
		3.20952	0.0162526		3.20952	0.00142325
		3.22857	0.0172902		3.22857	0.0014096
		3.24762	0.0184911		3.24762	0.00130919
		3.26667	0.0196013		3.26667	0.00127145
		3.28571	0.0203566		3.28571	0.00118355
		3.30476	0.0200335		3.30476	0.00107702
		3.32381	0.0199033		3.32381	0.00101763
		3.34286	0.019898		3.34286	0.000947341
		3.3619	0.0193902		3.3619	0.000920695
		3.38095	0.01945		3.38095	0.000794113
		3.4	0.0193546		3.4	0.00069209
		3.41905	0.0188395		3.41905	0.00069333
		3.4381	0.0187208		3.4381	0.000592864
		3.45714	0.0186281		3.45714	0.000482706
		3.47619	0.0191647		3.47619	0.000333212
		3.49524	0.0192596		3.49524	0.00023333
		3.51429	0.0189978		3.51429	0.00011546
		3.53333	0.0194952		3.53333	-5.07322e-05
		3.55238	0.019701		3.55238	-0.000135052
		3.57143	0.019915		3.57143	-0.000231115
		3.59048	0.0197768		3.59048	-0.000352478
		3.60952	0.0194216		3.60952	-0.000378514
		3.62857	0.0189505		3.62857	-0.000368182
		3.64762	0.0183746		3.64762	-0.000375792
		3.66667	0.0184238		3.66667	-0.000378143
		3.68571	0.0180754		3.68571	-0.000399459
		3.70476	0.0181714		3.70476	-0.000375169
		3.72381	0.0180287		3.72381	-0.000353989
		3.74286	0.0182349		3.74286	-0.00031928
		3.7619	0.0175388		3.7619	-0.000268438
		3.78095	0.017651		3.78095	-0.00019756
		3.8	0.0169102		3.8	-0.000115323
		3.81905	0.0167027		3.81905	-8.30178e-05
		3.8381	0.0165678		3.8381	-6.66911e-05
		3.85714	0.0159442		3.85714	-6.43339e-06
		3.87619	0.0151273		3.87619	1.07125e-05
		3.89524	0.013985		3.89524	-1.39112e-05
		3.91429	0.0133008		3.91429	2.06332e-05
		3.93333	0.0127906		3.93333	7.15798e-05
		3.95238	0.0128005		3.95238	9.86799e-05
		3.97143	0.0128148		3.97143	0.000138121
		3.99048	0.0130265		3.99048	0.000145223
		4.00952	0.0125718		4.00952	0.000150151
		4.02857	0.0121138		4.02857	0.000209424
		4.04762	0.0121153		4.04762	0.000167726
		4.06667	0.0124221		4.06667	0.00022248
		4.08571	0.0124037		4.08571	0.000288982
		4.10476	0.0121595		4.10476	0.000291668
		4.12381	0.012085		4.12381	0.0002703
		4.14286	0.0117708		4.14286	0.000280651
		4.1619	0.011087		4.1619	0.000230069
		4.18095	0.0104198		4.18095	0.000253778
		4.2	0.00954368		4.2	0.000275367
		4.21905	0.00830208		4.21905	0.00024033
		4.2381	0.00739448		4.2381	0.000245007
		4.25714	0.00619945		4.25714	0.000204327
		4.27619	0.00564073		4.27619	0.00018446
		4.29524	0.00570679		4.29524	0.000153183
		4.31429	0.00579462		4.31429	0.000101663
		4.33333	0.00593731		4.33333	3.99239e-05
		4.35238	0.00554912		4.35238	-2.22561e-05
		4.37143	0.00508345		4.37143	-0.000130561
		4.39048	0.00502027		4.39048	-0.000257916
		4.40952	0.00449612		4.40952	-0.000359493
		4.42857	0.00443528		4.42857	-0.000377381
		4.44762	0.0039246		4.44762	-0.000448588
		4.46667	0.00332623		4.46667	-0.000501472
		4.48571	0.00317516		4.48571	-0.000536554
		4.50476	0.00255162		4.50476	-0.00053105
		4.52381	0.00163186		4.52381	-0.000580634
		4.54286	0.000858836		4.54286	-0.000590063
		4.5619	0.000154382		4.5619	-0.000619088
		4.58095	-0.000220444		4.58095	-0.000642579
		4.6	-0.000674763		4.6	-0.000670526
		4.61905	-0.000654693		4.61905	-0.000674529
		4.6381	-0.000817313		4.6381	-0.000680234
		4.65714	-0.00139403		4.65714	-0.000624526
		4.67619	-0.00154257		4.67619	-0.000575824
		4.69524	-0.00152269		4.69524	-0.00058659
		4.71429	-0.0020478		4.71429	-0.000592946
		4.73333	-0.00166883		4.73333	-0.000565331
		4.75238	-0.00184331		4.75238	-0.000567642
		4.77143	-0.00177657		4.77143	-0.000612585
		4.79048	-0.0017573		4.79048	-0.000603723
		4.80952	-0.00238109		4.80952	-0.000566371
		4.82857	-0.00236984		4.82857	-0.00053362
		4.84762	-0.00228761		4.84762	-0.000494046
		4.86667	-0.00252021		4.86667	-0.000420694
		4.88571	-0.00218544		4.88571	-0.000372503
		4.90476	-0.00258232		4.90476	-0.000353695
		4.92381	-0.00299134		4.92381	-0.000325669
		4.94286	-0.00357481		4.94286	-0.000314828
		4.9619	-0.00387016		4.9619	-0.000253913
		4.98095	-0.00441779		4.98095	-0.000194407
		5	-0.00486546		5	-0.000138652
		5.01905	-0.00544141		5.01905	-7.08752e-05
		5.0381	-0.00654064		5.0381	-7.29602e-05
		5.05714	-0.00701881		5.05714	-5.64208e-05
		5.07619	-0.00784199		5.07619	4.39086e-05
		5.09524	-0.00825616		5.09524	0.000143566
		5.11429	-0.00892812		5.11429	0.000178288
		5.13333	-0.00918183		5.13333	0.000236213
		5.15238	-0.00915727		5.15238	0.000289731
		5.17143	-0.00925393		5.17143	0.000298054
		5.19048	-0.00933434		5.19048	0.000340958
		5.20952	-0.00883005		5.20952	0.000386684
		5.22857	-0.0086586		5.22857	0.000429953
		5.24762	-0.00805766		5.24762	0.000488217
		5.26667	-0.00856549		5.26667	0.000509991
		5.28571	-0.00906231		5.28571	0.000580228
		5.30476	-0.00960063		5.30476	0.000607074
		5.32381	-0.0101837		5.32381	0.000612536
		5.34286	-0.0106167		5.34286	0.000691373
		5.3619	-0.0112233		5.3619	0.000705491
		5.38095	-0.0114195		5.38095	0.000729903
		5.4	-0.0116072		5.4	0.000710704
		5.41905	-0.0114627		5.41905	0.000689478
		5.4381	-0.0113392		5.4381	0.000723695
		5.45714	-0.0118066		5.45714	0.000721735
		5.47619	-0.011958		5.47619	0.000764742
		5.49524	-0.0120686		5.49524	0.000775845
		5.51429	-0.0119241		5.51429	0.00073109
		5.53333	-0.0120134		5.53333	0.00077149
		5.55238	-0.0121282		5.55238	0.00085849
		5.57143	-0.0121699		5.57143	0.000860515
		5.59048	-0.0124071		5.59048	0.000856524
		5.60952	-0.0124432		5.60952	0.000882579
		5.62857	-0.0119148		5.62857	0.000856698
		5.64762	-0.0119657		5.64762	0.000857238
		5.66667	-0.0121323		5.66667	0.000967646
		5.68571	-0.0122266		5.68571	0.000984969
		5.70476	-0.0120081		5.70476	0.0010041
		5.72381	-0.0118235		5.72381	0.0010511
		5.74286	-0.0117523		5.74286	0.00116826
		5.7619	-0.0114239		5.7619	0.00125713
		5.78095	-0.0113407		5.78095	0.00128392
		5.8	-0.0111726		5.8	0.00130688
		5.81905	-0.0106485		5.81905	0.00139082
		5.8381	-0.00998353		5.8381	0.00139569
		5.85714	-0.0102126		5.85714	0.00145069
		5.87619	-0.00985413		5.87619	0.00155507
		5.89524	-0.00959932		5.89524	0.00158176
		5.91429	-0.0088027		5.91429	0.00161652
		5.93333	-0.00849954		5.93333	0.00163294
		5.95238	-0.00751723		5.95238	0.00168235
		5.97143	-0.00682419		5.97143	0.00176395
		5.99048	-0.00605879		5.99048	0.00182772
		6.00952	-0.00467276		6.00952	0.00194289
		6.02857	-0.00396588		6.02857	0.00206701
		6.04762	-0.00216453		6.04762	0.00211235
		6.06667	-0.000583348		6.06667	0.00214371
		6.08571	0.000637084		6.08571	0.00218366
		6.10476	0.00161607		6.10476	0.00227394
		6.12381	0.00291018		6.12381	0.00235514
		6.14286	0.00368565		6.14286	0.00240087
		6.1619	0.00449124		6.1619	0.00252449
		6.18095	0.00514627		6.18095	0.00252739
		6.2	0.00622888		6.2	0.00261038
		6.21905	0.00679261		6.21905	0.00269609
		6.2381	0.00762469		6.2381	0.00274635
		6.25714	0.0081697		6.25714	0.00278856
		6.27619	0.00869881		6.27619	0.00281543
		6.29524	0.00987923		6.29524	0.00284005
		6.31429	0.0110987		6.31429	0.00276821
		6.33333	0.012509		6.33333	0.00282719
		6.35238	0.0133021		6.35238	0.00287101
		6.37143	0.0140176		6.37143	0.0029006
		6.39048	0.0144495		6.39048	0.00288627
		6.40952	0.0144462		6.40952	0.00290653
		6.42857	0.0147373		6.42857	0.0029157
		6.44762	0.015269		6.44762	0.00289891
		6.46667	0.0161183		6.46667	0.00290981
		6.48571	0.0164907		6.48571	0.00292383
		6.50476	0.0169965		6.50476	0.00295211
		6.52381	0.0167853		6.52381	0.00295519
		6.54286	0.0171361		6.54286	0.00303831
		6.5619	0.016974		6.5619	0.00307454
		6.58095	0.0171654		6.58095	0.00307784
		6.6	0.017363		6.6	0.00310298
		6.61905	0.0171286		6.61905	0.00317044
		6.6381	0.017079		6.6381	0.00316282
		6.65714	0.016998		6.65714	0.00316073
		6.67619	0.0162376		6.67619	0.00320024
		6.69524	0.0156122		6.69524	0.00328137
		6.71429	0.0151945		6.71429	0.00322896
		6.73333	0.0146135		6.73333	0.00326768
		6.75238	0.0145417		6.75238	0.00329794
		6.77143	0.014283		6.77143	0.0033842
		6.79048	0.0135051		6.79048	0.00334158
		6.80952	0.0134187		6.80952	0.00340595
		6.82857	0.0137215		6.82857	0.00343706
		6.84762	0.0136756		6.84762	0.00344286
		6.86667	0.0135983		6.86667	0.00354304
		6.88571	0.0135847		6.88571	0.00369268
		6.90476	0.0137734		6.90476	0.00381687
		6.92381	0.0135931		6.92381	0.00394213
		6.94286	0.0139267		6.94286	0.00402658
		6.9619	0.0136015		6.9619	0.00415883
		6.98095	0.0134577		6.98095	0.00426467
		7	0.0132452		7	0.00429325
		7.01905	0.0126347		7.01905	0.0043847
		7.0381	0.0120645		7.0381	0.0045128
		7.05714	0.0122348		7.05714	0.0046464
		7.07619	0.0119775		7.07619	0.00471358
		7.09524	0.011442		7.09524	0.00477129
		7.11429	0.0113108		7.11429	0.00489147
		7.13333	0.0112972		7.13333	0.00494097
		7.15238	0.0107086		7.15238	0.00502023
		7.17143	0.0103146		7.17143	0.00506315
		7.19048	0.0103366		7.19048	0.00506959
		7.20952	0.0104374		7.20952	0.0051061
		7.22857	0.0106017		7.22857	0.00516653
		7.24762	0.0109436		7.24762	0.00517717
		7.26667	0.0109967		7.26667	0.00518736
		7.28571	0.0104437		7.28571	0.00526713
		7.30476	0.00992209		7.30476	0.0052616
		7.32381	0.00954368		7.32381	0.00524038
		7.34286	0.00940666		7.34286	0.00518823
		7.3619	0.00904836		7.3619	0.00523573
		7.38095	0.00912384		7.38095	0.00524352
		7.4	0.00906955		7.4	0.00524429
		7.41905	0.00881042		7.41905	0.00522329
		7.4381	0.00876249		7.4381	0.00522261
		7.45714	0.00821406		7.45714	0.00527242
		7.47619	0.0075357		7.47619	0.00533907
		7.49524	0.00748783		7.49524	0.00535844
		7.51429	0.00720072		7.51429	0.00532387
		7.53333	0.00745455		7.53333	0.00538488
		7.55238	0.00695362		7.55238	0.00542588
		7.57143	0.00670268		7.57143	0.00551393
		7.59048	0.00699924		7.59048	0.0055378
		7.60952	0.00731727		7.60952	0.00556309
		7.62857	0.00759692		7.62857	0.00567386
		7.64762	0.00807908		7.64762	0.00578534
		7.66667	0.0079504		7.66667	0.00584448
		7.68571	0.00874422		7.68571	0.0059528
		7.70476	0.00951988		7.70476	0.00602167
		7.72381	0.00978556		7.72381	0.00611793
		7.74286	0.0105891		7.74286	0.00618543
		7.7619	0.011297		7.7619	0.00630025
		7.78095	0.011622		7.78095	0.006391
		7.8	0.0117191		7.8	0.00648029
		7.81905	0.0120882		7.81905	0.00660076
		7.8381	0.0127677		7.8381	0.0067231
		7.85714	0.0132368		7.85714	0.00680337
		7.87619	0.013389		7.87619	0.0069013
		7.89524	0.013844		7.89524	0.00692973
		7.91429	0.0138036		7.91429	0.00701271
		7.93333	0.0142607		7.93333	0.00698584
		7.95238	0.014623		7.95238	0.00699091
		7.97143	0.0153058		7.97143	0.00705527
		7.99048	0.0157818		7.99048	0.00707305
		8.00952	0.0158097		8.00952	0.00704519
		8.02857	0.015547		8.02857	0.00698943
		8.04762	0.0158865		8.04762	0.00700558
		8.06667	0.0157832		8.06667	0.0069783
		8.08571	0.0156896		8.08571	0.00688271
		8.10476	0.0156805		8.10476	0.00679401
		8.12381	0.0156531		8.12381	0.00675883
		8.14286	0.0152537		8.14286	0.00668974
		8.1619	0.0144522		8.1619	0.00665236
		8.18095	0.0132895		8.18095	0.00657768
		8.2	0.0124259		8.2	0.00645555
		8.21905	0.0116125		8.21905	0.0063766
		8.2381	0.0105819		8.2381	0.00632714
		8.25714	0.00957398		8.25714	0.00623741
		8.27619	0.00882243		8.27619	0.00616717
		8.29524	0.00786773		8.29524	0.0061421
		8.31429	0.00664308		8.31429	0.00613912
		8.33333	0.00527964		8.33333	0.00614017
		8.35238	0.00394347		8.35238	0.00608529
		8.37143	0.00331862		8.37143	0.00611883
		8.39048	0.00263373		8.39048	0.00610939
		8.40952	0.0014681		8.40952	0.00611203
		8.42857	0.0011019		8.42857	0.00611604
		8.44762	0.000542778		8.44762	0.0061245
		8.46667	0.000203684		8.46667	0.0061261
		8.48571	-0.000107955		8.48571	0.00630145
		8.50476	-9.42333e-05		8.50476	0.00632669
		8.52381	-0.000187593		8.52381	0.00639636
		8.54286	-0.000390413		8.54286	0.0064805
		8.5619	-0.000537073		8.5619	0.00660123
		8.58095	-0.000699116		8.58095	0.00682253
		8.6	-0.000716992		8.6	0.00691172
		8.61905	-0.000523927		8.61905	0.00698726
		8.6381	0.000402149		8.6381	0.00703599
		8.65714	0.000970208		8.65714	0.00712592
		8.67619	0.00164102		8.67619	0.00722799
		8.69524	0.00224915		8.69524	0.00732268
		8.71429	0.00250274		8.71429	0.00736097
		8.73333	0.00273969		8.73333	0.00742356
		8.75238	0.00309377		8.75238	0.00752402
		8.77143	0.00390449		8.77143	0.00764089
		8.79048	0.00465728		8.79048	0.00772874
		8.80952	0.00561569		8.80952	0.0078693
		8.82857	0.00640948		8.82857	0.00792794
		8.84762	0.00695317		8.84762	0.00803797
		8.86667	0.00714536		8.86667	0.00818381
		8.88571	0.00764645		8.88571	0.00818886
		8.90476	0.00792654		8.90476	0.00835241
		8.92381	0.00796083		8.92381	0.00851974
		8.94286	0.00810833		8.94286	0.0086464
		8.9619	0.00741667		8.9619	0.00874094
		8.98095	0.00711842		8.98095	0.00890561
		9	0.00698214		9	0.00906995
		9.01905	0.00696771		9.01905	0.00915026
		9.0381	0.00676979		9.0381	0.00928568
		9.05714	0.00610646		9.05714	0.00945903
		9.07619	0.00578192		9.07619	0.00970026
		9.09524	0.00527383		9.09524	0.00988005
		9.11429	0.00567025		9.11429	0.0100797
		9.13333	0.00601808		9.13333	0.0102673
		9.15238	0.00689003		9.15238	0.0105199
		9.17143	0.00762016		9.17143	0.0107148
		9.19048	0.00800531		9.19048	0.0109421
		9.20952	0.00868522		9.20952	0.011142
		9.22857	0.00966294		9.22857	0.0113439
		9.24762	0.00977104		9.24762	0.0116158
		9.26667	0.0102778		9.26667	0.0118557
		9.28571	0.0112608		9.28571	0.0120722
		9.30476	0.0130255		9.30476	0.0122451
		9.32381	0.014902		9.32381	0.0124755
		9.34286	0.0163341		9.34286	0.0126193
		9.3619	0.0180989		9.3619	0.0128704
		9.38095	0.020193		9.38095	0.0130851
		9.4	0.0220094		9.4	0.0133278
		9.41905	0.0240995		9.41905	0.0134773
		9.4381	0.0263935		9.4381	0.0136788
		9.45714	0.0281516		9.45714	0.0137087
		9.47619	0.0293945		9.47619	0.0138821
		9.49524	0.031186		9.49524	0.0140605
		9.51429	0.0325623		9.51429	0.0141795
		9.53333	0.0336706		9.53333	0.0142619
		9.55238	0.0348872		9.55238	0.0142423
		9.57143	0.0361975		9.57143	0.014333
		9.59048	0.0372146		9.59048	0.0143408
		9.60952	0.0384614		9.60952	0.014361
		9.62857	0.0389565		9.62857	0.0144405
		9.64762	0.0389116		9.64762	0.0144857
		9.66667	0.0391629		9.66667	0.0144572
		9.68571	0.0388454		9.68571	0.0145185
		9.70476	0.0386733		9.70476	0.0145509
		9.72381	0.0385321		9.72381	0.0145501
		9.74286	0.0382251		9.74286	0.0144983
		9.7619	0.0376054		9.7619	0.0144659
		9.78095	0.0368744		9.78095	0.0143464
		9.8	0.035512		9.8	0.0142884
		9.81905	0.0338766		9.81905	0.0142787
		9.8381	0.0323096		9.8381	0.0142186
		9.85714	0.0303304		9.85714	0.0142451
		9.87619	0.0285704		9.87619	0.0142231
		9.89524	0.0265526		9.89524	0.0141954
		9.91429	0.0245864		9.91429	0.014184
		9.93333	0.0234809		9.93333	0.014221
		9.95238	0.0220147		9.95238	0.0142055
		9.97143	0.0204611		9.97143	0.0141881
		9.99048	0.0186546		9.99048	0.0142229
		10.0095	0.0166698		10.0095	0.0142649
		10.0286	0.0157344		10.0286	0.0142823
		10.0476	0.0150545		10.0476	0.0142163
		10.0667	0.0145344		10.0667	0.0141862
		10.0857	0.0135342		10.0857	0.014128
		10.1048	0.0129772		10.1048	0.0140694
		10.1238	0.0120444		10.1238	0.0139803
		10.1429	0.010772		10.1429	0.0139799
		10.1619	0.00973745		10.1619	0.0139839
		10.181	0.00845581		10.181	0.0139832
		10.2	0.00722561		10.2	0.013999
		10.219	0.00699897		10.219	0.0139722
		10.2381	0.00716		10.2381	0.0139928
		10.2571	0.00715576		10.2571	0.0139939
		10.2762	0.00715646		10.2762	0.014016
		10.2952	0.00716661		10.2952	0.0140269
		10.3143	0.00734558		10.3143	0.0140542
		10.3333	0.00720165		10.3333	0.0139807
		10.3524	0.00728144		10.3524	0.0139601
		10.3714	0.00763016		10.3714	0.0138718
		10.3905	0.00777792		10.3905	0.0138024
		10.4095	0.00743429		10.4095	0.0137718
		10.4286	0.00704432		10.4286	0.0138488
		10.4476	0.00712713		10.4476	0.013873
		10.4667	0.00673894		10.4667	0.0139307
		10.4857	0.0070262		10.4857	0.0139352
		10.5048	0.00722429		10.5048	0.013987
		10.5238	0.00739558		10.5238	0.0139833
		10.5429	0.00748129		10.5429	0.0139874
		10.5619	0.00774337		10.5619	0.0140436
		10.581	0.00753012		10.581	0.0141252
		10.6	0.00732733		10.6	0.0140926
		10.619	0.00732778		10.619	0.0140527
		10.6381	0.0073144		10.6381	0.0140733
		10.6571	0.00765804		10.6571	0.0140383
		10.6762	0.00783702		10.6762	0.0140444
		10.6952	0.00776946		10.6952	0.0140355
		10.7143	0.00749817		10.7143	0.0139923
		10.7333	0.00718491		10.7333	0.0140338
		10.7524	0.00646774		10.7524	0.0140982
		10.7714	0.00599284		10.7714	0.0142161
		10.7905	0.00589632		10.7905	0.0142547
		10.8095	0.00609074		10.8095	0.0143261
		10.8286	0.00595999		10.8286	0.0143719
		10.8476	0.00545169		10.8476	0.014394
		10.8667	0.00527486		10.8667	0.0143667
		10.8857	0.00484493		10.8857	0.0144044
		10.9048	0.00432097		10.9048	0.0143751
		10.9238	0.004535		10.9238	0.0143867
		10.9429	0.00447042		10.9429	0.0144352
		10.9619	0.00491326		10.9619	0.014409
		10.981	0.00544917		10.981	0.0143558
		11	0.00598043		11	0.014367
		11.019	0.0058379		11.019	0.0144405
		11.0381	0.00637724		11.0381	0.0144675
		11.0571	0.0062136		11.0571	0.0145719
		11.0762	0.00632674		11.0762	0.0146474
		11.0952	0.00620161		11.0952	0.0147278
		11.1143	0.0065669		11.1143	0.0147867
		11.1333	0.00706238		11.1333	0.014828
		11.1524	0.00749471		11.1524	0.0148496
		11.1714	0.00866573		11.1714	0.0149111
		11.1905	0.0102644		11.1905	0.0148748
		11.2095	0.0114414		11.2095	0.0148382
		11.2286	0.0127019		11.2286	0.0148714
		11.2476	0.013673		11.2476	0.0148678
		11.2667	0.0146327		11.2667	0.0147928
		11.2857	0.0158541		11.2857	0.0147296
		11.3048	0.0171828		11.3048	0.0147493
		11.3238	0.0180471		11.3238	0.0147303
		11.3429	0.0190065		11.3429	0.0147064
		11.3619	0.019636		11.3619	0.0147909
		11.381	0.0200633		11.381	0.0148385
		11.4	0.0207101		11.4	0.0147864
		11.419	0.0211127		11.419	0.0147656
		11.4381	0.0220918		11.4381	0.0146673
		11.4571	0.0230961		11.4571	0.0146338
		11.4762	0.0240186		11.4762	0.0145003
		11.4952	0.0248404		11.4952	0.0144547
		11.5143	0.0252816		11.5143	0.0143849
		11.5333	0.0257374		11.5333	0.0142651
		11.5524	0.026244		11.5524	0.0141349
		11.5714	0.0269499		11.5714	0.0140853
		11.5905	0.0275111		11.5905	0.0139287
		11.6095	0.0278678		11.6095	0.0138539
		11.6286	0.0278432		11.6286	0.0137567
		11.6476	0.0278158		11.6476	0.0136274
		11.6667	0.0276215		11.6667	0.0135229
		11.6857	0.0278696		11.6857	0.0134906
		11.7048	0.0279284		11.7048	0.013408
		11.7238	0.0276072		11.7238	0.0132818
		11.7429	0.0272627		11.7429	0.0131358
		11.7619	0.0273731		11.7619	0.0129747
		11.781	0.0269879		11.781	0.0128229
		11.8	0.027271		11.8	0.0126861
		11.819	0.0280289		11.819	0.0125523
		11.8381	0.0284154		11.8381	0.0125091
		11.8571	0.0286577		11.8571	0.0124108
		11.8762	0.0292766		11.8762	0.0123585
		11.8952	0.0295331		11.8952	0.0122405
		11.9143	0.0306061		11.9143	0.012114
		11.9333	0.0307081		11.9333	0.0120926
		11.9524	0.0309867		11.9524	0.0121037
		11.9714	0.0315108		11.9714	0.0120721
		11.9905	0.0322911		11.9905	0.0118882
		12.0095	0.0326203		12.0095	0.0117948
		12.0286	0.0336659		12.0286	0.0117288
		12.0476	0.0343384		12.0476	0.0116731
		12.0667	0.0347823		12.0667	0.0116374
		12.0857	0.0356697		12.0857	0.0115637
		12.1048	0.0361382		12.1048	0.0114938
		12.1238	0.037236		12.1238	0.0114683
		12.1429	0.0382935		12.1429	0.0114328
		12.1619	0.0385348		12.1619	0.0115133
		12.181	0.0391782		12.181	0.0115158
		12.2	0.0393809		12.2	0.0114828
		12.219	0.0394495		12.219	0.0114793
		12.2381	0.0392058		12.2381	0.0115158
		12.2571	0.0393932		12.2571	0.0115292
		12.2762	0.0393862		12.2762	0.0115591
		12.2952	0.0397675		12.2952	0.0115659
		12.3143	0.039637		12.3143	0.0115796
		12.3333	0.0396408		12.3333	0.0115512
		12.3524	0.0394973		12.3524	0.0115058
		12.3714	0.0395612		12.3714	0.0114772
		12.3905	0.0393977		12.3905	0.0114039
		12.4095	0.0389413		12.4095	0.0113826
		12.4286	0.0382031		12.4286	0.0113119
		12.4476	0.0378844		12.4476	0.0113321
		12.4667	0.0377338		12.4667	0.0113359
		12.4857	0.0374824		12.4857	0.0112657
		12.5048	0.0367719		12.5048	0.0112565
		12.5238	0.0360969		12.5238	0.0112466
		12.5429	0.0357153		12.5429	0.0111934
		12.5619	0.0350298		12.5619	0.0112738
		12.581	0.0341541		12.581	0.0112494
		12.6	0.0337274		12.6	0.0112738
		12.619	0.0334018		12.619	0.0112875
		12.6381	0.033231		12.6381	0.0112575
		12.6571	0.0323719		12.6571	0.0112237
		12.6762	0.0318098		12.6762	0.0111443
		12.6952	0.0316014		12.6952	0.0111309
		12.7143	0.0316704		12.7143	0.0111017
		12.7333	0.0311767		12.7333	0.0110579
		12.7524	0.0311319		12.7524	0.011002
		12.7714	0.0301851		12.7714	0.0109694
		12.7905	0.029743		12.7905	0.0108853
		12.8095	0.0290593		12.8095	0.0108161
		12.8286	0.0293423		12.8286	0.0108275
		12.8476	0.0296521		12.8476	0.0107905
		12.8667	0.0297769		12.8667	0.0107638
		12.8857	0.0295882		12.8857	0.010702
		12.9048	0.0297944		12.9048	0.0106135
		12.9238	0.030006		12.9238	0.0105489
		12.9429	0.0299077		12.9429	0.0105184
		12.9619	0.029853		12.9619	0.010568
		12.981	0.0301729		12.981	0.0105639
		13	0.0298204		13	0.0104837
		13.019	0.0294136		13.019	0.0104106
		13.0381	0.0291897		13.0381	0.0103414
		13.0571	0.0283034		13.0571	0.0103091
		13.0762	0.0279132		13.0762	0.010296
		13.0952	0.0275031		13.0952	0.0102793
		13.1143	0.0269755		13.1143	0.0102151
		13.1333	0.0262429		13.1333	0.0101131
		13.1524	0.0253329		13.1524	0.0100462
		13.1714	0.0239714		13.1714	0.0100304
		13.1905	0.0234325		13.1905	0.00988801
		13.2095	0.0232783		13.2095	0.00974108
		13.2286	0.022741		13.2286	0.00965734
		13.2476	0.022457		13.2476	0.0094915
		13.2667	0.0216606		13.2667	0.00936315
		13.2857	0.0206638		13.2857	0.00924021
		13.3048	0.0197999		13.3048	0.00909592
		13.3238	0.0195931		13.3238	0.00897522
		13.3429	0.0192453		13.3429	0.00882134
		13.3619	0.0188993		13.3619	0.00870405
		13.381	0.0184999		13.381	0.00858314
		13.4	0.0182923		13.4	0.00848985
		13.419	0.0177568		13.419	0.00835828
		13.4381	0.0174894		13.4381	0.00818179
		13.4571	0.0176404		13.4571	0.00806662
		13.4762	0.0178119		13.4762	0.00798472
		13.4952	0.0181943		13.4952	0.0079519
		13.5143	0.0179861		13.5143	0.00785285
		13.5333	0.0181595		13.5333	0.00777422
		13.5524	0.01845		13.5524	0.00772945
		13.5714	0.0186983		13.5714	0.00764752
		13.5905	0.0184		13.5905	0.0075273
		13.6095	0.0184361		13.6095	0.00745662
		13.6286	0.0188606		13.6286	0.00740038
		13.6476	0.0190205		13.6476	0.00733349
		13.6667	0.0188912		13.6667	0.00725881
		13.6857	0.0189538		13.6857	0.00716281
		13.7048	0.0189931		13.7048	0.00707586
		13.7238	0.0187401		13.7238	0.00702569
		13.7429	0.0193091		13.7429	0.00694469
		13.7619	0.0196324		13.7619	0.00699745
		13.781	0.0201284		13.781	0.00704344
		13.8	0.0199526		13.8	0.00696508
		13.819	0.0198857		13.819	0.00684888
		13.8381	0.0197086		13.8381	0.00681145
		13.8571	0.0197634		13.8571	0.00679505
		13.8762	0.0198255		13.8762	0.00687855
		13.8952	0.0200375		13.8952	0.00685736
		13.9143	0.0199366		13.9143	0.00680942
		13.9333	0.0196285		13.9333	0.00678469
		13.9524	0.01879		13.9524	0.00678117
		13.9714	0.0182493		13.9714	0.00678534
		13.9905	0.0179293		13.9905	0.00681023
		14.0095	0.0177597		14.0095	0.00677115
		14.0286	0.0178551		14.0286	0.00675435
		14.0476	0.0179246		14.0476	0.00671412
		14.0667	0.0175044		14.0667	0.006613
		14.0857	0.0172664		14.0857	0.00658818
		14.1048	0.0169208		14.1048	0.00647894
		14.1238	0.0165099		14.1238	0.00642204
		14.1429	0.0167321		14.1429	0.00625579
		14.1619	0.0164068		14.1619	0.0061944
		14.181	0.016155		14.181	0.00619424
		14.2	0.0159583		14.2	0.00606732
		14.219	0.0154648		14.219	0.00596151
		14.2381	0.0153007		14.2381	0.0058742
		14.2571	0.0153309		14.2571	0.00577669
		14.2762	0.0148916		14.2762	0.00570037
		14.2952	0.0145645		14.2952	0.00560711
		14.3143	0.0140944		14.3143	0.00554682
		14.3333	0.014238		14.3333	0.00545101
		14.3524	0.014697		14.3524	0.0053643
		14.3714	0.0147809		14.3714	0.0052869
		14.3905	0.0151869		14.3905	0.00523163
		14.4095	0.0152765		14.4095	0.00527673
		14.4286	0.0151725		14.4286	0.00524162
		14.4476	0.0153651		14.4476	0.00520558
		14.4667	0.015483		14.4667	0.0051236
		14.4857	0.0158758		14.4857	0.00514265
		14.5048	0.0161236		14.5048	0.00502221
		14.5238	0.0160795		14.5238	0.00497483
		14.5429	0.0159966		14.5429	0.00493123
		14.5619	0.0158715		14.5619	0.00489172
		14.581	0.0157007		14.581	0.00485661
		14.6	0.0154807		14.6	0.00482622
		14.619	0.0152081		14.619	0.00480084
		14.6381	0.0148795		14.6381	0.00478079
		14.6571	0.0144913		14.6571	0.00476638
		14.6762	0.0140401		14.6762	0.00475792
		14.6952	0.0135224		14.6952	0.00475572
		14.7143	0.0129348		14.7143	0.00476009
		14.7333	0.0122738		14.7333	0.00477134
		14.7524	0.0115359		14.7524	0.00478978
		14.7714	0.0107177		14.7714	0.00481572
		14.7905	0.00981574		14.7905	0.00484947
		14.8095	0.00882652		14.8095	0.00489134
		14.8286	0.00774659		14.8286	0.00494164
		14.8476	0.00657249		14.8476	0.00500068
		14.8667	0.00530076		14.8667	0.00506877
		14.8857	0.00392792		14.8857	0.00514622
		14.9048	0.00245053		14.9048	0.00523334
		14.9238	0.000865107		14.9238	0.00533044
		14.9429	-0.000831799		14.9429	0.00543784
		14.9619	-0.00264365		14.9619	0.00555583
		14.981	-0.00457392		14.981	0.00568474
		15			15

## Sheet: Fig.1e
Fig.1e
Info:	g5-HT3.0 DF/F signal in VIP+ interneurons and non-VIP neurons in response to airpuff during the Adult SERT time window
Cell type:		VIP+ interneuron			non-VIP neurons
		Time	DF/F		Time	DF/F
		-5	0.00385043		-5	0.000863896
		-4.98095	0.00285187		-4.98095	0.000801517
		-4.9619	0.00193755		-4.9619	0.000741844
		-4.94286	0.00110473		-4.94286	0.000684787
		-4.92381	0.000350679		-4.92381	0.000630257
		-4.90476	-0.000327321		-4.90476	0.000578166
		-4.88571	-0.000932002		-4.88571	0.000528425
		-4.86667	-0.00146609		-4.86667	0.000480943
		-4.84762	-0.00193232		-4.84762	0.000435633
		-4.82857	-0.00233342		-4.82857	0.000392406
		-4.80952	-0.00267212		-4.80952	0.000351171
		-4.79048	-0.00295113		-4.79048	0.000311841
		-4.77143	-0.0031732		-4.77143	0.000274326
		-4.75238	-0.00334105		-4.75238	0.000238538
		-4.73333	-0.00345741		-4.73333	0.000204387
		-4.71429	-0.00352501		-4.71429	0.000171784
		-4.69524	-0.00354657		-4.69524	0.00014064
		-4.67619	-0.00352482		-4.67619	0.000110866
		-4.65714	-0.0034625		-4.65714	8.23733e-05
		-4.6381	-0.00336233		-4.6381	5.50729e-05
		-4.61905	-0.00322704		-4.61905	2.88757e-05
		-4.6	-0.00305936		-4.6	3.6925e-06
		-4.58095	-0.00286201		-4.58095	-2.05656e-05
		-4.5619	-0.00263773		-4.5619	-4.39875e-05
		-4.54286	-0.00238924		-4.54286	-6.66625e-05
		-4.52381	-0.00211927		-4.52381	-8.86793e-05
		-4.50476	-0.00189019		-4.50476	-8.93049e-05
		-4.48571	-0.00135128		-4.48571	-0.000143724
		-4.46667	-0.000999611		-4.46667	-0.000213005
		-4.44762	-0.000493029		-4.44762	-0.000308018
		-4.42857	-0.00024941		-4.42857	-0.000297703
		-4.40952	-7.93377e-05		-4.40952	-0.000347447
		-4.39048	0.000166578		-4.39048	-0.000358241
		-4.37143	0.000405041		-4.37143	-0.000322948
		-4.35238	0.000603981		-4.35238	-0.000321616
		-4.33333	0.000644798		-4.33333	-0.000359605
		-4.31429	0.00123351		-4.31429	-0.000429763
		-4.29524	0.00132506		-4.29524	-0.000417692
		-4.27619	0.00173908		-4.27619	-0.000404517
		-4.25714	0.0019527		-4.25714	-0.000395679
		-4.2381	0.00216902		-4.2381	-0.000375312
		-4.21905	0.00202625		-4.21905	-0.000296284
		-4.2	0.00245141		-4.2	-0.000255716
		-4.18095	0.0026421		-4.18095	-0.000209109
		-4.1619	0.00294925		-4.1619	-0.000210851
		-4.14286	0.00293167		-4.14286	-0.000191726
		-4.12381	0.00280085		-4.12381	-0.000193653
		-4.10476	0.00253033		-4.10476	-0.000152929
		-4.08571	0.00223223		-4.08571	-0.000130129
		-4.06667	0.00202384		-4.06667	-0.000123568
		-4.04762	0.00194128		-4.04762	-0.000124106
		-4.02857	0.00185581		-4.02857	-0.000132536
		-4.00952	0.00171654		-4.00952	-0.000129402
		-3.99048	0.00106058		-3.99048	-0.00014746
		-3.97143	0.000928472		-3.97143	-0.000130967
		-3.95238	0.000593841		-3.95238	-5.56493e-05
		-3.93333	0.000175546		-3.93333	3.69238e-05
		-3.91429	-0.000137332		-3.91429	6.68818e-05
		-3.89524	-0.000156079		-3.89524	9.81996e-05
		-3.87619	-0.000319857		-3.87619	9.42457e-05
		-3.85714	-0.000752264		-3.85714	0.000159182
		-3.8381	-0.00124392		-3.8381	0.000177785
		-3.81905	-0.00144341		-3.81905	0.000282856
		-3.8	-0.00182027		-3.8	0.000332508
		-3.78095	-0.0021588		-3.78095	0.000386849
		-3.7619	-0.00221615		-3.7619	0.000420751
		-3.74286	-0.00199431		-3.74286	0.000403282
		-3.72381	-0.00202513		-3.72381	0.000405288
		-3.70476	-0.00233253		-3.70476	0.000468434
		-3.68571	-0.00261682		-3.68571	0.000499934
		-3.66667	-0.00280712		-3.66667	0.000567614
		-3.64762	-0.00299394		-3.64762	0.000604731
		-3.62857	-0.00279242		-3.62857	0.000585617
		-3.60952	-0.00318803		-3.60952	0.000565676
		-3.59048	-0.00298204		-3.59048	0.000600731
		-3.57143	-0.00305241		-3.57143	0.000580184
		-3.55238	-0.003007		-3.55238	0.000557508
		-3.53333	-0.00291626		-3.53333	0.000542572
		-3.51429	-0.00302097		-3.51429	0.00054654
		-3.49524	-0.00295717		-3.49524	0.000551545
		-3.47619	-0.00300027		-3.47619	0.000609026
		-3.45714	-0.00265787		-3.45714	0.00059419
		-3.4381	-0.00271916		-3.4381	0.00051558
		-3.41905	-0.00250563		-3.41905	0.000508611
		-3.4	-0.00220132		-3.4	0.00044566
		-3.38095	-0.00202809		-3.38095	0.000368785
		-3.3619	-0.00178484		-3.3619	0.000318262
		-3.34286	-0.00164436		-3.34286	0.00034013
		-3.32381	-0.00134956		-3.32381	0.000301875
		-3.30476	-0.00110788		-3.30476	0.000229588
		-3.28571	-0.00104549		-3.28571	0.000178253
		-3.26667	-0.00103798		-3.26667	5.03152e-05
		-3.24762	-0.000661084		-3.24762	-1.22925e-05
		-3.22857	-0.000582416		-3.22857	-9.92468e-05
		-3.20952	-0.000585465		-3.20952	-0.000204812
		-3.19048	-0.000504085		-3.19048	-0.00028583
		-3.17143	-0.000520397		-3.17143	-0.000374159
		-3.15238	-0.000329711		-3.15238	-0.000456044
		-3.13333	-0.000145515		-3.13333	-0.000540792
		-3.11429	0.000198978		-3.11429	-0.000611642
		-3.09524	0.000521761		-3.09524	-0.000692204
		-3.07619	0.000836025		-3.07619	-0.000722103
		-3.05714	0.00102814		-3.05714	-0.00076748
		-3.0381	0.000875036		-3.0381	-0.000765235
		-3.01905	0.00155587		-3.01905	-0.000794866
		-3	0.00154876		-3	-0.000816439
		-2.98095	0.00161714		-2.98095	-0.000824429
		-2.9619	0.00167064		-2.9619	-0.00089865
		-2.94286	0.00192083		-2.94286	-0.00091162
		-2.92381	0.00200579		-2.92381	-0.000926524
		-2.90476	0.00169187		-2.90476	-0.00094419
		-2.88571	0.00184374		-2.88571	-0.00098804
		-2.86667	0.00184411		-2.86667	-0.000976694
		-2.84762	0.00176359		-2.84762	-0.000977099
		-2.82857	0.00189231		-2.82857	-0.000997478
		-2.80952	0.00190479		-2.80952	-0.00104749
		-2.79048	0.00183949		-2.79048	-0.00106954
		-2.77143	0.00121764		-2.77143	-0.00109791
		-2.75238	0.00110705		-2.75238	-0.0010941
		-2.73333	0.00121978		-2.73333	-0.00115634
		-2.71429	0.00126077		-2.71429	-0.00118332
		-2.69524	0.00147187		-2.69524	-0.00126215
		-2.67619	0.00174409		-2.67619	-0.00138164
		-2.65714	0.0020032		-2.65714	-0.0014557
		-2.6381	0.00239056		-2.6381	-0.00145689
		-2.61905	0.00223799		-2.61905	-0.00155568
		-2.6	0.00263158		-2.6	-0.00162157
		-2.58095	0.00240416		-2.58095	-0.00169477
		-2.5619	0.00235352		-2.5619	-0.00176115
		-2.54286	0.00221837		-2.54286	-0.00176737
		-2.52381	0.00233832		-2.52381	-0.00172358
		-2.50476	0.00253642		-2.50476	-0.00170659
		-2.48571	0.00245965		-2.48571	-0.00161816
		-2.46667	0.00242976		-2.46667	-0.00148458
		-2.44762	0.00224128		-2.44762	-0.00138683
		-2.42857	0.00181081		-2.42857	-0.00127189
		-2.40952	0.00120104		-2.40952	-0.0011144
		-2.39048	0.000876191		-2.39048	-0.000911306
		-2.37143	0.000376806		-2.37143	-0.000735375
		-2.35238	-0.000277036		-2.35238	-0.000543017
		-2.33333	-0.000940557		-2.33333	-0.000280573
		-2.31429	-0.00153458		-2.31429	-4.39045e-05
		-2.29524	-0.00209317		-2.29524	0.000274741
		-2.27619	-0.00289323		-2.27619	0.000548711
		-2.25714	-0.00401806		-2.25714	0.000868573
		-2.2381	-0.00482083		-2.2381	0.0012236
		-2.21905	-0.00627454		-2.21905	0.00162144
		-2.2	-0.00707278		-2.2	0.00199814
		-2.18095	-0.00798423		-2.18095	0.0024056
		-2.1619	-0.00869536		-2.1619	0.00280035
		-2.14286	-0.00937371		-2.14286	0.00322799
		-2.12381	-0.0101937		-2.12381	0.00370024
		-2.10476	-0.0111486		-2.10476	0.00413129
		-2.08571	-0.0122741		-2.08571	0.00461973
		-2.06667	-0.0127129		-2.06667	0.00508835
		-2.04762	-0.0136319		-2.04762	0.00555612
		-2.02857	-0.0145832		-2.02857	0.00598243
		-2.00952	-0.0154091		-2.00952	0.0064035
		-1.99048	-0.0162652		-1.99048	0.00688008
		-1.97143	-0.0174391		-1.97143	0.00725813
		-1.95238	-0.0184002		-1.95238	0.00763933
		-1.93333	-0.0187608		-1.93333	0.00808014
		-1.91429	-0.0194413		-1.91429	0.00848919
		-1.89524	-0.0198976		-1.89524	0.00885075
		-1.87619	-0.020433		-1.87619	0.00914412
		-1.85714	-0.020825		-1.85714	0.00944431
		-1.8381	-0.0208604		-1.8381	0.00977832
		-1.81905	-0.0210315		-1.81905	0.0100508
		-1.8	-0.0209166		-1.8	0.0102487
		-1.78095	-0.0206274		-1.78095	0.0104355
		-1.7619	-0.02063		-1.7619	0.0106356
		-1.74286	-0.0199561		-1.74286	0.0107544
		-1.72381	-0.0198013		-1.72381	0.0108711
		-1.70476	-0.0194127		-1.70476	0.0110003
		-1.68571	-0.0192011		-1.68571	0.0111279
		-1.66667	-0.0187752		-1.66667	0.0111562
		-1.64762	-0.0178376		-1.64762	0.0112198
		-1.62857	-0.0174525		-1.62857	0.0113279
		-1.60952	-0.0170608		-1.60952	0.011406
		-1.59048	-0.0164593		-1.59048	0.0114748
		-1.57143	-0.0158819		-1.57143	0.0115358
		-1.55238	-0.0154182		-1.55238	0.0115701
		-1.53333	-0.0149989		-1.53333	0.0116167
		-1.51429	-0.0147121		-1.51429	0.0116171
		-1.49524	-0.014387		-1.49524	0.0116349
		-1.47619	-0.013852		-1.47619	0.0116846
		-1.45714	-0.0133518		-1.45714	0.0117049
		-1.4381	-0.0125999		-1.4381	0.0117142
		-1.41905	-0.0121397		-1.41905	0.0116953
		-1.4	-0.0117496		-1.4	0.0117169
		-1.38095	-0.011544		-1.38095	0.0117328
		-1.3619	-0.0111235		-1.3619	0.0117207
		-1.34286	-0.0107831		-1.34286	0.0117657
		-1.32381	-0.0103445		-1.32381	0.0117796
		-1.30476	-0.00993173		-1.30476	0.0117932
		-1.28571	-0.00940691		-1.28571	0.0118542
		-1.26667	-0.00919143		-1.26667	0.0118932
		-1.24762	-0.00849199		-1.24762	0.0119183
		-1.22857	-0.00785591		-1.22857	0.0120018
		-1.20952	-0.00713493		-1.20952	0.0120812
		-1.19048	-0.00653185		-1.19048	0.0121736
		-1.17143	-0.00616419		-1.17143	0.0122379
		-1.15238	-0.00529409		-1.15238	0.0123186
		-1.13333	-0.00463382		-1.13333	0.0124183
		-1.11429	-0.0040224		-1.11429	0.0125004
		-1.09524	-0.00383685		-1.09524	0.0125299
		-1.07619	-0.00391029		-1.07619	0.0125916
		-1.05714	-0.00375561		-1.05714	0.0126818
		-1.0381	-0.0037168		-1.0381	0.0127677
		-1.01905	-0.00360071		-1.01905	0.0128786
		-1	-0.00317455		-1	0.0129439
		-0.980952	-0.00290861		-0.980952	0.0130314
		-0.961905	-0.00278308		-0.961905	0.0130905
		-0.942857	-0.00265475		-0.942857	0.013137
		-0.92381	-0.00241072		-0.92381	0.013184
		-0.904762	-0.0021151		-0.904762	0.0132671
		-0.885714	-0.00188693		-0.885714	0.0133123
		-0.866667	-0.00144498		-0.866667	0.0133301
		-0.847619	-0.00106097		-0.847619	0.0133369
		-0.828571	-0.00062907		-0.828571	0.0133936
		-0.809524	-0.000471231		-0.809524	0.0134218
		-0.790476	-0.000192032		-0.790476	0.0134427
		-0.771429	-0.000203142		-0.771429	0.0134298
		-0.752381	0.000178177		-0.752381	0.0134279
		-0.733333	0.000482643		-0.733333	0.0134155
		-0.714286	0.000813363		-0.714286	0.0134117
		-0.695238	0.00112841		-0.695238	0.013411
		-0.67619	0.000907384		-0.67619	0.0134513
		-0.657143	0.00104418		-0.657143	0.0134574
		-0.638095	0.00116123		-0.638095	0.0134797
		-0.619048	0.00130243		-0.619048	0.0135625
		-0.6	0.00167587		-0.6	0.0136045
		-0.580952	0.00177005		-0.580952	0.0136581
		-0.561905	0.00167913		-0.561905	0.0137162
		-0.542857	0.00152789		-0.542857	0.0137639
		-0.52381	0.00145557		-0.52381	0.013841
		-0.504762	0.00106422		-0.504762	0.0139078
		-0.485714	0.000930093		-0.485714	0.0140041
		-0.466667	0.00101404		-0.466667	0.0141408
		-0.447619	0.000575687		-0.447619	0.0142701
		-0.428571	0.000467277		-0.428571	0.0143749
		-0.409524	0.000407471		-0.409524	0.0144861
		-0.390476	0.000362687		-0.390476	0.0146417
		-0.371429	-1.65618e-05		-0.371429	0.0147816
		-0.352381	-0.000454433		-0.352381	0.014936
		-0.333333	-0.000727713		-0.333333	0.0151069
		-0.314286	-0.000754278		-0.314286	0.015235
		-0.295238	-0.000632021		-0.295238	0.0153586
		-0.27619	-0.000865679		-0.27619	0.0155386
		-0.257143	-0.00103161		-0.257143	0.0157061
		-0.238095	-0.001422		-0.238095	0.0158435
		-0.219048	-0.00173677		-0.219048	0.0159981
		-0.2	-0.00223978		-0.2	0.0161617
		-0.180952	-0.00300009		-0.180952	0.016309
		-0.161905	-0.00377888		-0.161905	0.0164515
		-0.142857	-0.0043584		-0.142857	0.0165533
		-0.12381	-0.00527037		-0.12381	0.016678
		-0.104762	-0.0058793		-0.104762	0.0168029
		-0.0857143	-0.00631756		-0.0857143	0.0169409
		-0.0666667	-0.00685123		-0.0666667	0.0170538
		-0.047619	-0.00736632		-0.047619	0.0171621
		-0.0285714	-0.00781798		-0.0285714	0.0173379
		-0.00952381	-0.00809698		-0.00952381	0.0174867
		0.00952381	-0.00855326		0.00952381	0.0175957
		0.0285714	-0.00884978		0.0285714	0.0176834
		0.047619	-0.00921701		0.047619	0.0177838
		0.0666667	-0.00960092		0.0666667	0.0178553
		0.0857143	-0.00969727		0.0857143	0.017946
		0.104762	-0.0101921		0.104762	0.0180136
		0.12381	-0.0104801		0.12381	0.0180868
		0.142857	-0.0110364		0.142857	0.01815
		0.161905	-0.0114192		0.161905	0.0182086
		0.180952	-0.0110651		0.180952	0.0182416
		0.2	-0.0110719		0.2	0.0183042
		0.219048	-0.0109905		0.219048	0.0183751
		0.238095	-0.0111129		0.238095	0.018435
		0.257143	-0.0109185		0.257143	0.0185053
		0.27619	-0.0110407		0.27619	0.0185807
		0.295238	-0.0108898		0.295238	0.0186832
		0.314286	-0.0109752		0.314286	0.0187578
		0.333333	-0.0108113		0.333333	0.0188572
		0.352381	-0.0107408		0.352381	0.0188515
		0.371429	-0.010864		0.371429	0.0189212
		0.390476	-0.0108317		0.390476	0.0189716
		0.409524	-0.0109678		0.409524	0.0190338
		0.428571	-0.0107415		0.428571	0.0190954
		0.447619	-0.0105579		0.447619	0.019135
		0.466667	-0.0102466		0.466667	0.0192068
		0.485714	-0.00983222		0.485714	0.0192662
		0.504762	-0.00992509		0.504762	0.0192924
		0.52381	-0.00935498		0.52381	0.0193671
		0.542857	-0.00919266		0.542857	0.0194682
		0.561905	-0.00875704		0.561905	0.0195821
		0.580952	-0.00865919		0.580952	0.0196194
		0.6	-0.00825845		0.6	0.0196533
		0.619048	-0.00780473		0.619048	0.019693
		0.638095	-0.00747241		0.638095	0.0197358
		0.657143	-0.00755836		0.657143	0.0197597
		0.67619	-0.00741752		0.67619	0.0198291
		0.695238	-0.00723372		0.695238	0.0198379
		0.714286	-0.00702975		0.714286	0.019821
		0.733333	-0.00657051		0.733333	0.0198097
		0.752381	-0.00629741		0.752381	0.0198153
		0.771429	-0.00601163		0.771429	0.0198165
		0.790476	-0.00605926		0.790476	0.0198368
		0.809524	-0.00576319		0.809524	0.0198266
		0.828571	-0.0056358		0.828571	0.0198521
		0.847619	-0.00525346		0.847619	0.0198825
		0.866667	-0.0050593		0.866667	0.0199029
		0.885714	-0.00494082		0.885714	0.0198787
		0.904762	-0.00457277		0.904762	0.0198867
		0.92381	-0.00423461		0.92381	0.0198533
		0.942857	-0.00430189		0.942857	0.0198007
		0.961905	-0.00423679		0.961905	0.0197053
		0.980952	-0.00397606		0.980952	0.0196166
		1	-0.00404829		1	0.0195388
		1.01905	-0.00383447		1.01905	0.0194909
		1.0381	-0.00362805		1.0381	0.019445
		1.05714	-0.00338796		1.05714	0.0194045
		1.07619	-0.00316797		1.07619	0.0193547
		1.09524	-0.00309861		1.09524	0.0192762
		1.11429	-0.00271941		1.11429	0.0192269
		1.13333	-0.0020791		1.13333	0.019183
		1.15238	-0.00210532		1.15238	0.0191404
		1.17143	-0.00176192		1.17143	0.0190979
		1.19048	-0.00164008		1.19048	0.0190164
		1.20952	-0.00149625		1.20952	0.0189474
		1.22857	-0.00183554		1.22857	0.0188647
		1.24762	-0.00203374		1.24762	0.0188376
		1.26667	-0.00214736		1.26667	0.0187478
		1.28571	-0.00216247		1.28571	0.018638
		1.30476	-0.00223393		1.30476	0.0185171
		1.32381	-0.00238492		1.32381	0.0184451
		1.34286	-0.00239704		1.34286	0.0183064
		1.3619	-0.0023949		1.3619	0.0181817
		1.38095	-0.00224556		1.38095	0.0180433
		1.4	-0.00238373		1.4	0.017931
		1.41905	-0.0022045		1.41905	0.0178255
		1.4381	-0.00185158		1.4381	0.0177125
		1.45714	-0.00161373		1.45714	0.0176576
		1.47619	-0.00139334		1.47619	0.0176099
		1.49524	-0.00132962		1.49524	0.0175082
		1.51429	-0.000977405		1.51429	0.0174096
		1.53333	-0.000803971		1.53333	0.0172996
		1.55238	-0.000501549		1.55238	0.017226
		1.57143	-0.000349628		1.57143	0.0171732
		1.59048	-0.000357551		1.59048	0.0171408
		1.60952	-0.000323451		1.60952	0.0170962
		1.62857	0.000185358		1.62857	0.0170427
		1.64762	2.36715e-05		1.64762	0.0170017
		1.66667	0.000224792		1.66667	0.0170043
		1.68571	0.000497836		1.68571	0.0170166
		1.70476	0.000675379		1.70476	0.0170448
		1.72381	0.000618519		1.72381	0.0170743
		1.74286	0.000500175		1.74286	0.0171343
		1.7619	0.00077558		1.7619	0.0171651
		1.78095	0.000771538		1.78095	0.0172388
		1.8	0.000584411		1.8	0.0172982
		1.81905	0.00070478		1.81905	0.0173702
		1.8381	0.000819655		1.8381	0.0174241
		1.85714	0.000936451		1.85714	0.0175344
		1.87619	0.00085101		1.87619	0.0175937
		1.89524	0.000950121		1.89524	0.0176553
		1.91429	0.0011167		1.91429	0.017701
		1.93333	0.00155483		1.93333	0.0178176
		1.95238	0.00157344		1.95238	0.0178786
		1.97143	0.00187898		1.97143	0.0179399
		1.99048	0.00202117		1.99048	0.0179799
		2.00952	0.00224016		2.00952	0.018063
		2.02857	0.00222994		2.02857	0.0181218
		2.04762	0.00224245		2.04762	0.0181856
		2.06667	0.00222829		2.06667	0.0182321
		2.08571	0.00230786		2.08571	0.0182584
		2.10476	0.00213865		2.10476	0.0182597
		2.12381	0.0021609		2.12381	0.018251
		2.14286	0.00187125		2.14286	0.0181958
		2.1619	0.00173691		2.1619	0.0181437
		2.18095	0.0018194		2.18095	0.0180779
		2.2	0.00217033		2.2	0.018047
		2.21905	0.00240219		2.21905	0.0179295
		2.2381	0.00260661		2.2381	0.017825
		2.25714	0.00269066		2.25714	0.0177063
		2.27619	0.00286966		2.27619	0.0175928
		2.29524	0.00298944		2.29524	0.0174723
		2.31429	0.00286996		2.31429	0.0173925
		2.33333	0.0028092		2.33333	0.0172917
		2.35238	0.00285928		2.35238	0.0171876
		2.37143	0.00296595		2.37143	0.0170976
		2.39048	0.00313838		2.39048	0.0170011
		2.40952	0.0031762		2.40952	0.016937
		2.42857	0.00286398		2.42857	0.016814
		2.44762	0.00297491		2.44762	0.0166824
		2.46667	0.00322473		2.46667	0.016602
		2.48571	0.00333766		2.48571	0.0165042
		2.50476	0.00339963		2.50476	0.0163876
		2.52381	0.00319399		2.52381	0.0163031
		2.54286	0.00348672		2.54286	0.0162082
		2.5619	0.00349869		2.5619	0.0160734
		2.58095	0.00353837		2.58095	0.0159948
		2.6	0.00327706		2.6	0.0159526
		2.61905	0.00363784		2.61905	0.0159435
		2.6381	0.00399581		2.6381	0.0159012
		2.65714	0.00412597		2.65714	0.0158712
		2.67619	0.00377907		2.67619	0.0157936
		2.69524	0.00377717		2.69524	0.0157363
		2.71429	0.00402299		2.71429	0.0157029
		2.73333	0.00395647		2.73333	0.0156846
		2.75238	0.0036081		2.75238	0.0156103
		2.77143	0.0038725		2.77143	0.0155553
		2.79048	0.00399327		2.79048	0.015453
		2.80952	0.00412081		2.80952	0.0153753
		2.82857	0.00428082		2.82857	0.0152558
		2.84762	0.00437801		2.84762	0.0151533
		2.86667	0.00455024		2.86667	0.0150442
		2.88571	0.00496957		2.88571	0.0149542
		2.90476	0.00494218		2.90476	0.0147842
		2.92381	0.00518198		2.92381	0.0146805
		2.94286	0.00492275		2.94286	0.0145975
		2.9619	0.0048177		2.9619	0.0145013
		2.98095	0.00494502		2.98095	0.0143583
		3	0.00459499		3	0.0142289
		3.01905	0.00451445		3.01905	0.0140732
		3.0381	0.00465449		3.0381	0.0139468
		3.05714	0.00464457		3.05714	0.0138
		3.07619	0.00465663		3.07619	0.0136173
		3.09524	0.00443571		3.09524	0.0134207
		3.11429	0.00418715		3.11429	0.0132767
		3.13333	0.00417315		3.13333	0.0131379
		3.15238	0.0040361		3.15238	0.0130337
		3.17143	0.00391694		3.17143	0.01286
		3.19048	0.00380888		3.19048	0.012767
		3.20952	0.00357084		3.20952	0.0126182
		3.22857	0.00324995		3.22857	0.0125112
		3.24762	0.0028503		3.24762	0.0123709
		3.26667	0.00261783		3.26667	0.0122565
		3.28571	0.00232673		3.28571	0.0120821
		3.30476	0.00205167		3.30476	0.0119584
		3.32381	0.00187675		3.32381	0.0118213
		3.34286	0.00178772		3.34286	0.0116782
		3.3619	0.00164612		3.3619	0.011571
		3.38095	0.00165413		3.38095	0.0114254
		3.4	0.00172113		3.4	0.011348
		3.41905	0.00172643		3.41905	0.01128
		3.4381	0.0016952		3.4381	0.0112412
		3.45714	0.00158351		3.45714	0.011193
		3.47619	0.00133254		3.47619	0.0111812
		3.49524	0.00138828		3.49524	0.0111556
		3.51429	0.00105093		3.51429	0.0110823
		3.53333	0.00105192		3.53333	0.0111042
		3.55238	0.00106713		3.55238	0.0110924
		3.57143	0.00134804		3.57143	0.0111287
		3.59048	0.00138835		3.59048	0.0111034
		3.60952	0.00126938		3.60952	0.0110908
		3.62857	0.000966423		3.62857	0.0110316
		3.64762	0.00114962		3.64762	0.0109859
		3.66667	0.0010635		3.66667	0.0109882
		3.68571	0.000929878		3.68571	0.0109052
		3.70476	0.000955123		3.70476	0.0108027
		3.72381	0.00128817		3.72381	0.0107316
		3.74286	0.00114103		3.74286	0.0106371
		3.7619	0.000839599		3.7619	0.0105582
		3.78095	0.000822497		3.78095	0.010499
		3.8	0.000892424		3.8	0.0104293
		3.81905	0.000899471		3.81905	0.0103289
		3.8381	0.000840849		3.8381	0.0102292
		3.85714	0.000523742		3.85714	0.0101399
		3.87619	0.000286474		3.87619	0.0100655
		3.89524	0.000230671		3.89524	0.0099495
		3.91429	0.000174306		3.91429	0.00984674
		3.93333	-8.68922e-05		3.93333	0.0097758
		3.95238	-0.000706399		3.95238	0.00969766
		3.97143	-0.000589975		3.97143	0.00964246
		3.99048	-0.000641582		3.99048	0.00955324
		4.00952	-0.000820303		4.00952	0.009478
		4.02857	-0.000909841		4.02857	0.00937131
		4.04762	-0.00104249		4.04762	0.00927475
		4.06667	-0.00114451		4.06667	0.00920405
		4.08571	-0.000697426		4.08571	0.00913345
		4.10476	-0.00071366		4.10476	0.0090221
		4.12381	-0.000694395		4.12381	0.00892884
		4.14286	-0.000978106		4.14286	0.00886409
		4.1619	-0.00110112		4.1619	0.00874135
		4.18095	-0.00124747		4.18095	0.00862897
		4.2	-0.00131038		4.2	0.00854356
		4.21905	-0.00122038		4.21905	0.00843392
		4.2381	-0.00116465		4.2381	0.00834991
		4.25714	-0.000899231		4.25714	0.00827535
		4.27619	-0.000670562		4.27619	0.00814002
		4.29524	-0.000699088		4.29524	0.00810399
		4.31429	-0.000587796		4.31429	0.00807287
		4.33333	-0.000598427		4.33333	0.00803469
		4.35238	-0.000668872		4.35238	0.00798316
		4.37143	-0.000377418		4.37143	0.0079058
		4.39048	-0.000397515		4.39048	0.00781886
		4.40952	-0.000462303		4.40952	0.00770568
		4.42857	-0.000467096		4.42857	0.00763892
		4.44762	-0.000536027		4.44762	0.00759472
		4.46667	-0.000619293		4.46667	0.00752378
		4.48571	-0.000465701		4.48571	0.00748808
		4.50476	-0.000662829		4.50476	0.00740925
		4.52381	-0.000502599		4.52381	0.00731893
		4.54286	-0.000601577		4.54286	0.00717979
		4.5619	-0.000796624		4.5619	0.00706795
		4.58095	-0.00100319		4.58095	0.00694006
		4.6	-0.00101699		4.6	0.00682562
		4.61905	-0.00148271		4.61905	0.00671636
		4.6381	-0.00176975		4.6381	0.00658087
		4.65714	-0.00222119		4.65714	0.0064341
		4.67619	-0.00240371		4.67619	0.00630405
		4.69524	-0.0028452		4.69524	0.00618996
		4.71429	-0.00308929		4.71429	0.00610602
		4.73333	-0.0032401		4.73333	0.00602228
		4.75238	-0.00349945		4.75238	0.00590012
		4.77143	-0.00407133		4.77143	0.00576154
		4.79048	-0.00467559		4.79048	0.0056816
		4.80952	-0.00523046		4.80952	0.0056265
		4.82857	-0.00573492		4.82857	0.0055421
		4.84762	-0.00618257		4.84762	0.00546635
		4.86667	-0.00681536		4.86667	0.00543002
		4.88571	-0.00719463		4.88571	0.00540419
		4.90476	-0.00767921		4.90476	0.00534334
		4.92381	-0.00759561		4.92381	0.00529636
		4.94286	-0.00788149		4.94286	0.00523071
		4.9619	-0.00791798		4.9619	0.00515861
		4.98095	-0.00804047		4.98095	0.00508409
		5	-0.00821315		5	0.00504511
		5.01905	-0.00833519		5.01905	0.00501342
		5.0381	-0.00818712		5.0381	0.00492467
		5.05714	-0.00857253		5.05714	0.00484837
		5.07619	-0.00871392		5.07619	0.00481397
		5.09524	-0.00887459		5.09524	0.00478309
		5.11429	-0.00895599		5.11429	0.00475381
		5.13333	-0.00885155		5.13333	0.00469903
		5.15238	-0.00873568		5.15238	0.0046447
		5.17143	-0.00860461		5.17143	0.00458952
		5.19048	-0.00836439		5.19048	0.00459145
		5.20952	-0.00821216		5.20952	0.0044977
		5.22857	-0.00813417		5.22857	0.00444581
		5.24762	-0.00835642		5.24762	0.00444494
		5.26667	-0.00838505		5.26667	0.00441499
		5.28571	-0.00844066		5.28571	0.004335
		5.30476	-0.00819802		5.30476	0.00424868
		5.32381	-0.00818411		5.32381	0.00422819
		5.34286	-0.00832478		5.34286	0.00418416
		5.3619	-0.00836024		5.3619	0.00417427
		5.38095	-0.00876162		5.38095	0.0042071
		5.4	-0.00854227		5.4	0.0041946
		5.41905	-0.00849154		5.41905	0.00413525
		5.4381	-0.00833117		5.4381	0.00415234
		5.45714	-0.00819165		5.45714	0.00411543
		5.47619	-0.00780497		5.47619	0.00408962
		5.49524	-0.00774728		5.49524	0.00408695
		5.51429	-0.00770441		5.51429	0.00409306
		5.53333	-0.00800698		5.53333	0.0040338
		5.55238	-0.00795579		5.55238	0.00398253
		5.57143	-0.00816366		5.57143	0.00391725
		5.59048	-0.00821429		5.59048	0.00389335
		5.60952	-0.00815778		5.60952	0.00378564
		5.62857	-0.00820255		5.62857	0.00375671
		5.64762	-0.00864879		5.64762	0.0036994
		5.66667	-0.00865084		5.66667	0.00363201
		5.68571	-0.00902863		5.68571	0.00359077
		5.70476	-0.00942518		5.70476	0.00349058
		5.72381	-0.00965204		5.72381	0.00342179
		5.74286	-0.0097841		5.74286	0.00337409
		5.7619	-0.009758		5.7619	0.00330568
		5.78095	-0.0099155		5.78095	0.00325402
		5.8	-0.00990326		5.8	0.00319838
		5.81905	-0.0097952		5.81905	0.00314524
		5.8381	-0.0100113		5.8381	0.00303638
		5.85714	-0.0101195		5.85714	0.00293876
		5.87619	-0.00998061		5.87619	0.00291513
		5.89524	-0.00988237		5.89524	0.00289079
		5.91429	-0.00973374		5.91429	0.00283267
		5.93333	-0.00974506		5.93333	0.00281558
		5.95238	-0.00972666		5.95238	0.00283376
		5.97143	-0.00978948		5.97143	0.002789
		5.99048	-0.00979924		5.99048	0.00274552
		6.00952	-0.009849		6.00952	0.00275931
		6.02857	-0.00968295		6.02857	0.00277385
		6.04762	-0.00967053		6.04762	0.00282659
		6.06667	-0.00954112		6.06667	0.00286423
		6.08571	-0.0092125		6.08571	0.00283514
		6.10476	-0.00920798		6.10476	0.00284735
		6.12381	-0.00919343		6.12381	0.00287806
		6.14286	-0.00933797		6.14286	0.00287219
		6.1619	-0.00951176		6.1619	0.00283521
		6.18095	-0.00985286		6.18095	0.0028873
		6.2	-0.00993605		6.2	0.00291683
		6.21905	-0.00983609		6.21905	0.00294238
		6.2381	-0.00982071		6.2381	0.00296498
		6.25714	-0.00997705		6.25714	0.00302626
		6.27619	-0.0102035		6.27619	0.00306848
		6.29524	-0.0102827		6.29524	0.00309387
		6.31429	-0.0101456		6.31429	0.00315073
		6.33333	-0.010014		6.33333	0.00323326
		6.35238	-0.00957803		6.35238	0.00324861
		6.37143	-0.00956965		6.37143	0.00331424
		6.39048	-0.00944107		6.39048	0.00334041
		6.40952	-0.00929705		6.40952	0.00333953
		6.42857	-0.00930192		6.42857	0.00332859
		6.44762	-0.00926751		6.44762	0.00328769
		6.46667	-0.00944029		6.46667	0.0032395
		6.48571	-0.00958797		6.48571	0.00317295
		6.50476	-0.00933155		6.50476	0.00312795
		6.52381	-0.00930013		6.52381	0.00304678
		6.54286	-0.00915382		6.54286	0.00296835
		6.5619	-0.00897223		6.5619	0.00286461
		6.58095	-0.00917643		6.58095	0.00278988
		6.6	-0.00904464		6.6	0.00266284
		6.61905	-0.00882742		6.61905	0.00254511
		6.6381	-0.00900938		6.6381	0.00243212
		6.65714	-0.00883215		6.65714	0.00229232
		6.67619	-0.0087081		6.67619	0.00219874
		6.69524	-0.00877721		6.69524	0.00206274
		6.71429	-0.00875443		6.71429	0.00195033
		6.73333	-0.00855681		6.73333	0.00181568
		6.75238	-0.00811538		6.75238	0.0016451
		6.77143	-0.00773427		6.77143	0.00150597
		6.79048	-0.00739119		6.79048	0.00138466
		6.80952	-0.00726486		6.80952	0.00135297
		6.82857	-0.00709839		6.82857	0.00126363
		6.84762	-0.00664892		6.84762	0.00117851
		6.86667	-0.00667518		6.86667	0.00105365
		6.88571	-0.00648424		6.88571	0.00092925
		6.90476	-0.00642289		6.90476	0.000886178
		6.92381	-0.00638346		6.92381	0.000782762
		6.94286	-0.00625413		6.94286	0.000757095
		6.9619	-0.00602591		6.9619	0.000714893
		6.98095	-0.00608168		6.98095	0.000682529
		7	-0.00628483		7	0.000619532
		7.01905	-0.00614625		7.01905	0.000530752
		7.0381	-0.00620871		7.0381	0.000432343
		7.05714	-0.00653211		7.05714	0.000385269
		7.07619	-0.00683942		7.07619	0.000376441
		7.09524	-0.00701238		7.09524	0.000344531
		7.11429	-0.00696893		7.11429	0.000291857
		7.13333	-0.00693807		7.13333	0.000266945
		7.15238	-0.00671121		7.15238	0.000243036
		7.17143	-0.00694351		7.17143	0.000237888
		7.19048	-0.00706834		7.19048	0.000238853
		7.20952	-0.00727869		7.20952	0.000242505
		7.22857	-0.00715454		7.22857	0.000191725
		7.24762	-0.00709526		7.24762	0.0002181
		7.26667	-0.00679516		7.26667	0.000239252
		7.28571	-0.0066936		7.28571	0.00024774
		7.30476	-0.00666894		7.30476	0.000217973
		7.32381	-0.00655764		7.32381	0.000246462
		7.34286	-0.00673102		7.34286	0.00022744
		7.3619	-0.00672481		7.3619	0.000239068
		7.38095	-0.0066447		7.38095	0.000163712
		7.4	-0.0064286		7.4	0.000160964
		7.41905	-0.00651471		7.41905	0.000200769
		7.4381	-0.00650935		7.4381	0.000194039
		7.45714	-0.00628775		7.45714	0.000175238
		7.47619	-0.00636315		7.47619	0.00019218
		7.49524	-0.00636375		7.49524	0.000162934
		7.51429	-0.00648586		7.51429	0.000159291
		7.53333	-0.00666502		7.53333	0.000181337
		7.55238	-0.00663464		7.55238	0.000180133
		7.57143	-0.00663945		7.57143	0.000166328
		7.59048	-0.00677059		7.59048	0.00015632
		7.60952	-0.00683844		7.60952	0.000185621
		7.62857	-0.00688303		7.62857	0.000205143
		7.64762	-0.00683744		7.64762	0.000208938
		7.66667	-0.00679261		7.66667	0.000194992
		7.68571	-0.00665945		7.68571	0.000162594
		7.70476	-0.00688247		7.70476	0.000150281
		7.72381	-0.00699637		7.72381	0.000154834
		7.74286	-0.00712515		7.74286	0.000130833
		7.7619	-0.00766041		7.7619	0.000125482
		7.78095	-0.00766017		7.78095	5.31518e-05
		7.8	-0.00768422		7.8	3.86811e-05
		7.81905	-0.00778875		7.81905	-2.98347e-05
		7.8381	-0.00786301		7.8381	-4.79077e-05
		7.85714	-0.00801149		7.85714	-1.08954e-05
		7.87619	-0.0078975		7.87619	-9.85854e-05
		7.89524	-0.00784359		7.89524	-0.00013032
		7.91429	-0.0077649		7.91429	-0.000241132
		7.93333	-0.00793396		7.93333	-0.000277095
		7.95238	-0.00785707		7.95238	-0.000339089
		7.97143	-0.00765282		7.97143	-0.000391353
		7.99048	-0.00758813		7.99048	-0.000389294
		8.00952	-0.00745399		8.00952	-0.000400731
		8.02857	-0.00741816		8.02857	-0.000430675
		8.04762	-0.00729865		8.04762	-0.000529398
		8.06667	-0.00728079		8.06667	-0.000588041
		8.08571	-0.0069659		8.08571	-0.000615335
		8.10476	-0.00693684		8.10476	-0.000658705
		8.12381	-0.00705841		8.12381	-0.000733013
		8.14286	-0.00678483		8.14286	-0.000795032
		8.1619	-0.00657847		8.1619	-0.000872976
		8.18095	-0.00638721		8.18095	-0.000990801
		8.2	-0.00642869		8.2	-0.00102348
		8.21905	-0.00622654		8.21905	-0.00109512
		8.2381	-0.00634518		8.2381	-0.00116793
		8.25714	-0.0066091		8.25714	-0.00117027
		8.27619	-0.00690939		8.27619	-0.00120617
		8.29524	-0.00716462		8.29524	-0.00126242
		8.31429	-0.00723308		8.31429	-0.00127872
		8.33333	-0.00737237		8.33333	-0.00131159
		8.35238	-0.00723789		8.35238	-0.00129001
		8.37143	-0.00758589		8.37143	-0.00131912
		8.39048	-0.00787776		8.39048	-0.00137718
		8.40952	-0.00818018		8.40952	-0.0013553
		8.42857	-0.00846259		8.42857	-0.00135532
		8.44762	-0.00853275		8.44762	-0.00134238
		8.46667	-0.00874963		8.46667	-0.00124257
		8.48571	-0.0089553		8.48571	-0.00116814
		8.50476	-0.00913554		8.50476	-0.00117122
		8.52381	-0.00920596		8.52381	-0.00114996
		8.54286	-0.00936939		8.54286	-0.00105546
		8.5619	-0.00924751		8.5619	-0.000965984
		8.58095	-0.00918855		8.58095	-0.000848
		8.6	-0.00912803		8.6	-0.000791777
		8.61905	-0.00907608		8.61905	-0.000706237
		8.6381	-0.00931426		8.6381	-0.000613819
		8.65714	-0.00910684		8.65714	-0.000491358
		8.67619	-0.00875094		8.67619	-0.000407777
		8.69524	-0.00873217		8.69524	-0.000331068
		8.71429	-0.0084836		8.71429	-0.000186941
		8.73333	-0.00806857		8.73333	-6.93456e-05
		8.75238	-0.00795103		8.75238	9.24654e-05
		8.77143	-0.00771373		8.77143	0.000250845
		8.79048	-0.00749304		8.79048	0.000418689
		8.80952	-0.00715197		8.80952	0.000610746
		8.82857	-0.00676823		8.82857	0.000759328
		8.84762	-0.00679309		8.84762	0.000959448
		8.86667	-0.00658631		8.86667	0.00111984
		8.88571	-0.00651808		8.88571	0.00133936
		8.90476	-0.00635571		8.90476	0.00150423
		8.92381	-0.00654003		8.92381	0.001695
		8.94286	-0.00645058		8.94286	0.00187737
		8.9619	-0.00659548		8.9619	0.00199335
		8.98095	-0.00671142		8.98095	0.00211817
		9	-0.00682639		9	0.00220918
		9.01905	-0.00700776		9.01905	0.00229283
		9.0381	-0.00709536		9.0381	0.00234525
		9.05714	-0.00748263		9.05714	0.00241664
		9.07619	-0.00750727		9.07619	0.00248555
		9.09524	-0.00769677		9.09524	0.00261321
		9.11429	-0.00785684		9.11429	0.00267865
		9.13333	-0.00822231		9.13333	0.00278149
		9.15238	-0.00843554		9.15238	0.00289186
		9.17143	-0.00851068		9.17143	0.00296942
		9.19048	-0.00882256		9.19048	0.00303743
		9.20952	-0.00918637		9.20952	0.00306526
		9.22857	-0.00910074		9.22857	0.00305171
		9.24762	-0.00906223		9.24762	0.00308692
		9.26667	-0.00916263		9.26667	0.00315222
		9.28571	-0.00932691		9.28571	0.00314045
		9.30476	-0.00936248		9.30476	0.0031299
		9.32381	-0.00961		9.32381	0.00309903
		9.34286	-0.00981961		9.34286	0.00316083
		9.3619	-0.00977882		9.3619	0.00320662
		9.38095	-0.00953219		9.38095	0.00322415
		9.4	-0.00948673		9.4	0.00332427
		9.41905	-0.00936115		9.41905	0.00336523
		9.4381	-0.00908093		9.4381	0.00338404
		9.45714	-0.00857478		9.45714	0.00340277
		9.47619	-0.00836113		9.47619	0.00347233
		9.49524	-0.0079337		9.49524	0.00355332
		9.51429	-0.00749997		9.51429	0.00359774
		9.53333	-0.00767889		9.53333	0.0036888
		9.55238	-0.00752254		9.55238	0.0037298
		9.57143	-0.00739466		9.57143	0.0038251
		9.59048	-0.00739537		9.59048	0.00390476
		9.60952	-0.00688307		9.60952	0.00397442
		9.62857	-0.00685659		9.62857	0.00401502
		9.64762	-0.00683487		9.64762	0.00416481
		9.66667	-0.00661049		9.66667	0.00432041
		9.68571	-0.00682069		9.68571	0.00443688
		9.70476	-0.00700729		9.70476	0.00457386
		9.72381	-0.00689538		9.72381	0.00470846
		9.74286	-0.00711485		9.74286	0.0048233
		9.7619	-0.00731753		9.7619	0.00499686
		9.78095	-0.00767935		9.78095	0.00509166
		9.8	-0.00773915		9.8	0.00527905
		9.81905	-0.00796023		9.81905	0.00546909
		9.8381	-0.00848199		9.8381	0.00566498
		9.85714	-0.00896395		9.85714	0.00582359
		9.87619	-0.00924022		9.87619	0.00598517
		9.89524	-0.00937558		9.89524	0.00614832
		9.91429	-0.0100929		9.91429	0.00629462
		9.93333	-0.0105748		9.93333	0.00642929
		9.95238	-0.0110454		9.95238	0.00655865
		9.97143	-0.0113735		9.97143	0.00674193
		9.99048	-0.011665		9.99048	0.00691426
		10.0095	-0.0119951		10.0095	0.00710875
		10.0286	-0.0121127		10.0286	0.00727771
		10.0476	-0.0124975		10.0476	0.0074365
		10.0667	-0.0128155		10.0667	0.00755881
		10.0857	-0.0130563		10.0857	0.00772697
		10.1048	-0.013474		10.1048	0.00785794
		10.1238	-0.0136172		10.1238	0.0079918
		10.1429	-0.0139344		10.1429	0.0081041
		10.1619	-0.014205		10.1619	0.00823566
		10.181	-0.0144997		10.181	0.00841504
		10.2	-0.0151605		10.2	0.00859523
		10.219	-0.0157249		10.219	0.00877143
		10.2381	-0.0161556		10.2381	0.00890649
		10.2571	-0.0165039		10.2571	0.00903971
		10.2762	-0.0167184		10.2762	0.0091922
		10.2952	-0.017135		10.2952	0.00936592
		10.3143	-0.0173629		10.3143	0.00949265
		10.3333	-0.017523		10.3333	0.00963757
		10.3524	-0.0177071		10.3524	0.00978539
		10.3714	-0.017663		10.3714	0.00991419
		10.3905	-0.0175113		10.3905	0.0100668
		10.4095	-0.0178118		10.4095	0.0101583
		10.4286	-0.0179894		10.4286	0.0102764
		10.4476	-0.0179148		10.4476	0.0103734
		10.4667	-0.0183327		10.4667	0.0104748
		10.4857	-0.0187972		10.4857	0.0105971
		10.5048	-0.0189361		10.5048	0.010676
		10.5238	-0.0190493		10.5238	0.0107856
		10.5429	-0.0187213		10.5429	0.0108924
		10.5619	-0.0183964		10.5619	0.0109919
		10.581	-0.018078		10.581	0.0111207
		10.6	-0.0179801		10.6	0.0112913
		10.619	-0.0178918		10.619	0.0113966
		10.6381	-0.0175881		10.6381	0.011527
		10.6571	-0.0172458		10.6571	0.0117166
		10.6762	-0.0170328		10.6762	0.0118402
		10.6952	-0.0168091		10.6952	0.0119743
		10.7143	-0.0165479		10.7143	0.0121326
		10.7333	-0.0166853		10.7333	0.0122279
		10.7524	-0.0162572		10.7524	0.0124398
		10.7714	-0.0164269		10.7714	0.0125546
		10.7905	-0.0162431		10.7905	0.0126557
		10.8095	-0.0161505		10.8095	0.0127401
		10.8286	-0.015605		10.8286	0.0128631
		10.8476	-0.0153328		10.8476	0.0129443
		10.8667	-0.0151313		10.8667	0.012995
		10.8857	-0.014767		10.8857	0.0130782
		10.9048	-0.0142716		10.9048	0.0131914
		10.9238	-0.014125		10.9238	0.0132817
		10.9429	-0.0141864		10.9429	0.0133494
		10.9619	-0.0141053		10.9619	0.0134176
		10.981	-0.0139311		10.981	0.0134616
		11	-0.0138389		11	0.013506
		11.019	-0.0136984		11.019	0.0135707
		11.0381	-0.0134026		11.0381	0.0136563
		11.0571	-0.0135361		11.0571	0.0136835
		11.0762	-0.0132912		11.0762	0.0137514
		11.0952	-0.0134038		11.0952	0.0138397
		11.1143	-0.0136887		11.1143	0.0139097
		11.1333	-0.0139273		11.1333	0.0139927
		11.1524	-0.0140642		11.1524	0.0141001
		11.1714	-0.0141786		11.1714	0.0141477
		11.1905	-0.0141594		11.1905	0.0142231
		11.2095	-0.0140405		11.2095	0.0142407
		11.2286	-0.013672		11.2286	0.014316
		11.2476	-0.0133388		11.2476	0.0143569
		11.2667	-0.0130992		11.2667	0.0144102
		11.2857	-0.0126986		11.2857	0.0144437
		11.3048	-0.0123126		11.3048	0.0144801
		11.3238	-0.0117497		11.3238	0.0144901
		11.3429	-0.0114045		11.3429	0.0144988
		11.3619	-0.0112169		11.3619	0.0144833
		11.381	-0.0101998		11.381	0.0145359
		11.4	-0.00962096		11.4	0.0145373
		11.419	-0.0090102		11.419	0.0145561
		11.4381	-0.00828482		11.4381	0.0146058
		11.4571	-0.00738374		11.4571	0.0146272
		11.4762	-0.00633424		11.4762	0.0147148
		11.4952	-0.00532965		11.4952	0.014743
		11.5143	-0.00489013		11.5143	0.0147907
		11.5333	-0.00420199		11.5333	0.0147831
		11.5524	-0.00366748		11.5524	0.0148104
		11.5714	-0.00282927		11.5714	0.0148211
		11.5905	-0.00197412		11.5905	0.01489
		11.6095	-0.00142663		11.6095	0.0149266
		11.6286	-0.000948089		11.6286	0.014905
		11.6476	-0.00024059		11.6476	0.0149307
		11.6667	0.000237187		11.6667	0.0150009
		11.6857	0.00105389		11.6857	0.0150806
		11.7048	0.00167024		11.7048	0.0151792
		11.7238	0.00193222		11.7238	0.0152024
		11.7429	0.00245471		11.7429	0.0151747
		11.7619	0.00286084		11.7619	0.0151997
		11.781	0.00321257		11.781	0.0152445
		11.8	0.00323219		11.8	0.0152839
		11.819	0.00301341		11.819	0.0153398
		11.8381	0.00280374		11.8381	0.0154213
		11.8571	0.00274151		11.8571	0.0154382
		11.8762	0.00249815		11.8762	0.015499
		11.8952	0.00214212		11.8952	0.015514
		11.9143	0.00217414		11.9143	0.0155232
		11.9333	0.00189198		11.9333	0.0155373
		11.9524	0.00160091		11.9524	0.0155959
		11.9714	0.00116254		11.9714	0.0156526
		11.9905	0.000879701		11.9905	0.0157343
		12.0095	0.000444993		12.0095	0.0157835
		12.0286	-8.53857e-05		12.0286	0.0158894
		12.0476	-0.000786434		12.0476	0.0159704
		12.0667	-0.00122377		12.0667	0.016052
		12.0857	-0.00184222		12.0857	0.0160981
		12.1048	-0.00238713		12.1048	0.016139
		12.1238	-0.00269349		12.1238	0.0161374
		12.1429	-0.00297424		12.1429	0.0161629
		12.1619	-0.00346916		12.1619	0.0161032
		12.181	-0.00371186		12.181	0.0161036
		12.2	-0.0041368		12.2	0.0160476
		12.219	-0.00438134		12.219	0.0160254
		12.2381	-0.00452435		12.2381	0.0159799
		12.2571	-0.00480972		12.2571	0.015942
		12.2762	-0.00491347		12.2762	0.0159352
		12.2952	-0.00508469		12.2952	0.0159143
		12.3143	-0.00500971		12.3143	0.0159066
		12.3333	-0.00474439		12.3333	0.0158979
		12.3524	-0.00506653		12.3524	0.0158458
		12.3714	-0.00502072		12.3714	0.015822
		12.3905	-0.00503915		12.3905	0.0158295
		12.4095	-0.00499115		12.4095	0.0157874
		12.4286	-0.00516736		12.4286	0.0157628
		12.4476	-0.00516348		12.4476	0.0157286
		12.4667	-0.00490753		12.4667	0.0157366
		12.4857	-0.00461279		12.4857	0.0157139
		12.5048	-0.0044595		12.5048	0.0157494
		12.5238	-0.00426404		12.5238	0.0157641
		12.5429	-0.00416888		12.5429	0.0157619
		12.5619	-0.00391826		12.5619	0.0157368
		12.581	-0.00367535		12.581	0.0157436
		12.6	-0.00313309		12.6	0.0157707
		12.619	-0.00290018		12.619	0.0157825
		12.6381	-0.00249907		12.6381	0.015798
		12.6571	-0.00272674		12.6571	0.0157796
		12.6762	-0.00249184		12.6762	0.0158219
		12.6952	-0.00225264		12.6952	0.0158113
		12.7143	-0.001967		12.7143	0.0159133
		12.7333	-0.00178795		12.7333	0.0160156
		12.7524	-0.00175108		12.7524	0.0160511
		12.7714	-0.00154624		12.7714	0.0161039
		12.7905	-0.00132865		12.7905	0.0161956
		12.8095	-0.000933128		12.8095	0.0162496
		12.8286	-0.00075731		12.8286	0.016331
		12.8476	-0.00058058		12.8476	0.0163586
		12.8667	-0.00025589		12.8667	0.0164364
		12.8857	-0.000161309		12.8857	0.0165392
		12.9048	4.88621e-05		12.9048	0.0166379
		12.9238	4.00294e-05		12.9238	0.0167045
		12.9429	1.71018e-05		12.9429	0.0167253
		12.9619	0.0001624		12.9619	0.0167695
		12.981	0.00015667		12.981	0.0167799
		13	0.000300299		13	0.0167721
		13.019	0.000260456		13.019	0.0167756
		13.0381	-9.75926e-05		13.0381	0.0167402
		13.0571	7.53126e-06		13.0571	0.0167557
		13.0762	0.00013383		13.0762	0.0167537
		13.0952	-9.50547e-05		13.0952	0.0167211
		13.1143	-3.18214e-05		13.1143	0.0166586
		13.1333	0.000175471		13.1333	0.0166487
		13.1524	0.000244382		13.1524	0.0166028
		13.1714	0.000212605		13.1714	0.0165454
		13.1905	4.97485e-05		13.1905	0.0164991
		13.2095	0.000108845		13.2095	0.0164437
		13.2286	0.000443127		13.2286	0.0163965
		13.2476	0.000353045		13.2476	0.0163222
		13.2667	0.000535496		13.2667	0.0162492
		13.2857	0.000499655		13.2857	0.0161959
		13.3048	0.000546632		13.3048	0.0161195
		13.3238	0.000593825		13.3238	0.0160562
		13.3429	0.000476938		13.3429	0.0160031
		13.3619	0.000398461		13.3619	0.0158821
		13.381	0.000472127		13.381	0.01581
		13.4	0.000657898		13.4	0.0157377
		13.419	0.000681288		13.419	0.0156445
		13.4381	0.000620783		13.4381	0.0154979
		13.4571	0.000531697		13.4571	0.0153889
		13.4762	0.000542811		13.4762	0.0152871
		13.4952	0.000586442		13.4952	0.0151841
		13.5143	0.000687113		13.5143	0.0151039
		13.5333	0.000808506		13.5333	0.0150339
		13.5524	0.000951932		13.5524	0.0149415
		13.5714	0.000770242		13.5714	0.0148594
		13.5905	0.000830535		13.5905	0.0148096
		13.6095	0.000263236		13.6095	0.0147111
		13.6286	0.000397695		13.6286	0.0146658
		13.6476	0.000406171		13.6476	0.0145681
		13.6667	0.000617024		13.6667	0.0145021
		13.6857	0.000301241		13.6857	0.0144343
		13.7048	0.000159528		13.7048	0.0143803
		13.7238	0.000340291		13.7238	0.0143528
		13.7429	7.03694e-05		13.7429	0.01431
		13.7619	7.13241e-05		13.7619	0.0142447
		13.781	2.12699e-05		13.781	0.0141823
		13.8	-6.67731e-05		13.8	0.0141637
		13.819	-0.000200388		13.819	0.0141674
		13.8381	-0.000306496		13.8381	0.014122
		13.8571	-0.000502258		13.8571	0.0141067
		13.8762	-0.000779377		13.8762	0.014075
		13.8952	-0.000722245		13.8952	0.0140302
		13.9143	-0.000548982		13.9143	0.0140493
		13.9333	-0.000691874		13.9333	0.0140572
		13.9524	-0.000684278		13.9524	0.0140401
		13.9714	-0.00079727		13.9714	0.0140828
		13.9905	-0.000801615		13.9905	0.014082
		14.0095	-0.000775468		14.0095	0.014051
		14.0286	-0.00107914		14.0286	0.0140473
		14.0476	-0.00127793		14.0476	0.0140466
		14.0667	-0.00121599		14.0667	0.0140446
		14.0857	-0.00129338		14.0857	0.0140677
		14.1048	-0.00125128		14.1048	0.0140606
		14.1238	-0.00138461		14.1238	0.0140358
		14.1429	-0.00134245		14.1429	0.014049
		14.1619	-0.00129488		14.1619	0.0140191
		14.181	-0.00133701		14.181	0.0139999
		14.2	-0.00173714		14.2	0.0139753
		14.219	-0.00175666		14.219	0.0139272
		14.2381	-0.00213769		14.2381	0.0139219
		14.2571	-0.00255157		14.2571	0.0138552
		14.2762	-0.00258911		14.2762	0.0138085
		14.2952	-0.00247749		14.2952	0.0137747
		14.3143	-0.00267226		14.3143	0.01374
		14.3333	-0.00288081		14.3333	0.0137363
		14.3524	-0.00315985		14.3524	0.0137135
		14.3714	-0.00336867		14.3714	0.0136617
		14.3905	-0.00353157		14.3905	0.0136554
		14.4095	-0.0039599		14.4095	0.0136974
		14.4286	-0.00422167		14.4286	0.0136901
		14.4476	-0.00442921		14.4476	0.0136627
		14.4667	-0.00438577		14.4667	0.0136205
		14.4857	-0.00435012		14.4857	0.0135936
		14.5048	-0.00445534		14.5048	0.0135685
		14.5238	-0.00459838		14.5238	0.013549
		14.5429	-0.00473382		14.5429	0.0135279
		14.5619	-0.00486095		14.5619	0.0135048
		14.581	-0.00497904		14.581	0.0134795
		14.6	-0.00508737		14.6	0.0134516
		14.619	-0.00518521		14.619	0.0134206
		14.6381	-0.00527185		14.6381	0.0133865
		14.6571	-0.00534656		14.6571	0.0133487
		14.6762	-0.00540862		14.6762	0.0133069
		14.6952	-0.00545731		14.6952	0.0132609
		14.7143	-0.0054919		14.7143	0.0132103
		14.7333	-0.00551167		14.7333	0.0131547
		14.7524	-0.0055159		14.7524	0.0130938
		14.7714	-0.00550387		14.7714	0.0130274
		14.7905	-0.00547485		14.7905	0.012955
		14.8095	-0.00542813		14.8095	0.0128763
		14.8286	-0.00536297		14.8286	0.0127911
		14.8476	-0.00527866		14.8476	0.0126989
		14.8667	-0.00517447		14.8667	0.0125994
		14.8857	-0.00504969		14.8857	0.0124923
		14.9048	-0.00490359		14.9048	0.0123774
		14.9238	-0.00473544		14.9238	0.0122541
		14.9429	-0.00454453		14.9429	0.0121223
		14.9619	-0.00433013		14.9619	0.0119815
		14.981	-0.00409152		14.981	0.0118315
		15			15

## Sheet: Fig.1f
Fig.1f
Info:	g5-HT3.0 DF/F signal in response to whisker stim across 3 gentoyeps during the Th-SERT time window
animals generated by crossing SERT-Het breeders
WT: wildtype; Het: heterozygote for SERT-KO; KO: homozygote knockout for SERT-KO
Genotype:		WT			Het			KO
		Time	DF/F		Time	DF/F		Time	DF/F
		≈	0.000679755		-5	0.00262016		-5	-0.00135159
		-4.97619	0.000657139		-4.97619	0.00235229		-4.97619	-0.00121899
		-4.95238	0.000632361		-4.95238	0.00211251		-4.95238	-0.00109458
		-4.92857	0.000605563		-4.92857	0.00189955		-4.92857	-0.000978101
		-4.90476	0.00057689		-4.90476	0.00171213		-4.90476	-0.000869332
		-4.88095	0.000546484		-4.88095	0.00154898		-4.88095	-0.000768036
		-4.85714	0.000514488		-4.85714	0.00140882		-4.85714	-0.000673977
		-4.83333	0.000481047		-4.83333	0.00129038		-4.83333	-0.000586923
		-4.80952	0.000446304		-4.80952	0.00119239		-4.80952	-0.000506638
		-4.78571	0.000410401		-4.78571	0.00111358		-4.78571	-0.000432888
		-4.7619	0.000373484		-4.7619	0.00105266		-4.7619	-0.000365438
		-4.7381	0.000335694		-4.7381	0.00100837		-4.7381	-0.000304055
		-4.71429	0.000297176		-4.71429	0.000979436		-4.71429	-0.000248504
		-4.69048	0.000258073		-4.69048	0.000964578		-4.69048	-0.00019855
		-4.66667	0.000218528		-4.66667	0.000962525		-4.66667	-0.000153959
		-4.64286	0.000178685		-4.64286	0.000972003		-4.64286	-0.000114497
		-4.61905	0.000138687		-4.61905	0.000991738		-4.61905	-7.99298e-05
		-4.59524	9.86777e-05		-4.59524	0.00102046		-4.59524	-5.00223e-05
		-4.57143	5.88005e-05		-4.57143	0.00105689		-4.57143	-2.45405e-05
		-4.54762	1.91987e-05		-4.54762	0.00109975		-4.54762	-3.24999e-06
		-4.52381	-1.99841e-05		-4.52381	0.00114778		-4.52381	1.40836e-05
		-4.5	-5.86047e-05		-4.5	0.0011997		-4.5	2.76946e-05
		-4.47619	-9.65194e-05		-4.47619	0.00125423		-4.47619	3.78175e-05
		-4.45238	-0.000133585		-4.45238	0.0013101		-4.45238	4.46866e-05
		-4.42857	-0.000169658		-4.42857	0.00136604		-4.42857	4.85362e-05
		-4.40476	-0.000204595		-4.40476	0.00142078		-4.40476	4.96007e-05
		-4.38095	-0.000219873		-4.38095	0.00156189		-4.38095	0.0001155
		-4.35714	-0.000258682		-4.35714	0.00156477		-4.35714	0.000157784
		-4.33333	-0.000326513		-4.33333	0.00170771		-4.33333	6.78589e-05
		-4.30952	-0.000348246		-4.30952	0.00171487		-4.30952	-2.64278e-05
		-4.28571	-0.000400669		-4.28571	0.00161501		-4.28571	2.06405e-05
		-4.2619	-0.00044171		-4.2619	0.00163067		-4.2619	3.66131e-05
		-4.2381	-0.000453654		-4.2381	0.00156265		-4.2381	4.41322e-06
		-4.21429	-0.000409499		-4.21429	0.0014585		-4.21429	6.67426e-06
		-4.19048	-0.000426288		-4.19048	0.00129298		-4.19048	-7.08215e-05
		-4.16667	-0.000366914		-4.16667	0.00126399		-4.16667	-2.58053e-05
		-4.14286	-0.000351161		-4.14286	0.00111173		-4.14286	-9.69235e-05
		-4.11905	-0.00030251		-4.11905	0.000903696		-4.11905	-0.000130084
		-4.09524	-0.000264114		-4.09524	0.000763149		-4.09524	-8.90737e-05
		-4.07143	-0.000239419		-4.07143	0.000693395		-4.07143	-6.00442e-05
		-4.04762	-0.000211077		-4.04762	0.000547829		-4.04762	3.77891e-06
		-4.02381	-0.000211886		-4.02381	0.000353025		-4.02381	-1.08762e-05
		-4	-0.000258961		-4	0.000203522		-4	4.24611e-05
		-3.97619	-0.000292658		-3.97619	6.52952e-05		-3.97619	9.07638e-05
		-3.95238	-0.000334335		-3.95238	-3.30918e-05		-3.95238	0.000157886
		-3.92857	-0.000360168		-3.92857	-0.000103434		-3.92857	0.000167284
		-3.90476	-0.000447572		-3.90476	-0.000249563		-3.90476	4.97408e-05
		-3.88095	-0.000439913		-3.88095	-0.000403877		-3.88095	-8.68022e-05
		-3.85714	-0.000455057		-3.85714	-0.000427108		-3.85714	-0.00024547
		-3.83333	-0.000426537		-3.83333	-0.000519659		-3.83333	-0.000277549
		-3.80952	-0.000494363		-3.80952	-0.000590337		-3.80952	-0.000318769
		-3.78571	-0.000512991		-3.78571	-0.000639769		-3.78571	-0.000313493
		-3.7619	-0.00049425		-3.7619	-0.000662579		-3.7619	-0.000305234
		-3.7381	-0.000460751		-3.7381	-0.000623911		-3.7381	-0.000165642
		-3.71429	-0.000435294		-3.71429	-0.000643394		-3.71429	-0.000245839
		-3.69048	-0.000418955		-3.69048	-0.000710505		-3.69048	-0.000201852
		-3.66667	-0.000451295		-3.66667	-0.000728472		-3.66667	-0.00016226
		-3.64286	-0.000521503		-3.64286	-0.000685736		-3.64286	-2.63758e-05
		-3.61905	-0.000571499		-3.61905	-0.000701328		-3.61905	-1.95296e-05
		-3.59524	-0.000606892		-3.59524	-0.000568931		-3.59524	0.000120823
		-3.57143	-0.000653055		-3.57143	-0.000591462		-3.57143	0.000184859
		-3.54762	-0.000708876		-3.54762	-0.000476132		-3.54762	0.000225273
		-3.52381	-0.00074589		-3.52381	-0.00048208		-3.52381	0.000244385
		-3.5	-0.000721844		-3.5	-0.000481217		-3.5	0.000260447
		-3.47619	-0.000742357		-3.47619	-0.000476519		-3.47619	0.000191319
		-3.45238	-0.000698428		-3.45238	-0.00033792		-3.45238	0.000211212
		-3.42857	-0.000704365		-3.42857	-0.000305		-3.42857	0.000218689
		-3.40476	-0.000732063		-3.40476	-0.000334475		-3.40476	0.000195169
		-3.38095	-0.000791782		-3.38095	-0.000377197		-3.38095	0.00026371
		-3.35714	-0.000820616		-3.35714	-0.000288902		-3.35714	0.000248414
		-3.33333	-0.000845889		-3.33333	-0.000144794		-3.33333	0.000225772
		-3.30952	-0.000852984		-3.30952	-0.000148216		-3.30952	0.000279627
		-3.28571	-0.000904426		-3.28571	-0.000107806		-3.28571	0.000370721
		-3.2619	-0.00092782		-3.2619	-0.000118838		-3.2619	0.000370833
		-3.2381	-0.00100309		-3.2381	-0.000170741		-3.2381	0.000255194
		-3.21429	-0.000987517		-3.21429	-0.000196452		-3.21429	0.000330336
		-3.19048	-0.0009419		-3.19048	-0.000147585		-3.19048	0.000318827
		-3.16667	-0.000914316		-3.16667	-0.000143814		-3.16667	0.000323046
		-3.14286	-0.0009376		-3.14286	-0.000146494		-3.14286	0.000311003
		-3.11905	-0.000811167		-3.11905	-0.000147323		-3.11905	0.000365512
		-3.09524	-0.000705224		-3.09524	-0.000240198		-3.09524	0.000419855
		-3.07143	-0.000602781		-3.07143	-0.000313203		-3.07143	0.000470489
		-3.04762	-0.000472291		-3.04762	-0.000510014		-3.04762	0.000475494
		-3.02381	-0.000340192		-3.02381	-0.000588494		-3.02381	0.000537771
		-3	-0.000245232		-3	-0.000612738		-3	0.000505624
		-2.97619	-0.000116377		-2.97619	-0.000694979		-2.97619	0.000541552
		-2.95238	-7.82975e-05		-2.95238	-0.000766517		-2.95238	0.000508304
		-2.92857	-2.8256e-05		-2.92857	-0.00076384		-2.92857	0.000474547
		-2.90476	6.47152e-05		-2.90476	-0.000840894		-2.90476	0.000480767
		-2.88095	0.000128457		-2.88095	-0.000960414		-2.88095	0.000467635
		-2.85714	0.000173566		-2.85714	-0.00112697		-2.85714	0.000517866
		-2.83333	0.000250845		-2.83333	-0.00115704		-2.83333	0.000485342
		-2.80952	0.000317307		-2.80952	-0.00119842		-2.80952	0.000394659
		-2.78571	0.000413421		-2.78571	-0.0011928		-2.78571	0.000299459
		-2.7619	0.000551706		-2.7619	-0.00120355		-2.7619	0.000208644
		-2.7381	0.000575483		-2.7381	-0.00125793		-2.7381	0.000139462
		-2.71429	0.00066096		-2.71429	-0.00127091		-2.71429	0.000129821
		-2.69048	0.000785185		-2.69048	-0.00126053		-2.69048	4.04921e-05
		-2.66667	0.00082001		-2.66667	-0.00119608		-2.66667	5.36047e-05
		-2.64286	0.000850059		-2.64286	-0.0012077		-2.64286	-1.13478e-05
		-2.61905	0.000873758		-2.61905	-0.00115739		-2.61905	-5.44483e-05
		-2.59524	0.000908702		-2.59524	-0.00126507		-2.59524	-6.93881e-05
		-2.57143	0.000917418		-2.57143	-0.0013016		-2.57143	-9.93851e-05
		-2.54762	0.000923588		-2.54762	-0.00125343		-2.54762	-0.000101416
		-2.52381	0.000931079		-2.52381	-0.00117001		-2.52381	-0.000210136
		-2.5	0.000892963		-2.5	-0.00105548		-2.5	-9.82128e-05
		-2.47619	0.000853048		-2.47619	-0.000944585		-2.47619	-0.000119224
		-2.45238	0.000837508		-2.45238	-0.000832171		-2.45238	-5.3107e-05
		-2.42857	0.000824158		-2.42857	-0.00067196		-2.42857	-0.0001617
		-2.40476	0.000844048		-2.40476	-0.000602996		-2.40476	-8.66864e-05
		-2.38095	0.000859373		-2.38095	-0.000608609		-2.38095	-0.000171757
		-2.35714	0.000816044		-2.35714	-0.000554491		-2.35714	-0.000217225
		-2.33333	0.000769871		-2.33333	-0.000529026		-2.33333	-0.000300825
		-2.30952	0.000726844		-2.30952	-0.000391299		-2.30952	-0.000346766
		-2.28571	0.000661488		-2.28571	-0.000339355		-2.28571	-0.000396962
		-2.2619	0.000549058		-2.2619	-0.000297876		-2.2619	-0.000377618
		-2.2381	0.000447876		-2.2381	-0.000318277		-2.2381	-0.000453647
		-2.21429	0.000326964		-2.21429	-0.000281707		-2.21429	-0.000574205
		-2.19048	0.000316971		-2.19048	-0.000293303		-2.19048	-0.000607467
		-2.16667	0.000212161		-2.16667	-0.000229216		-2.16667	-0.000685927
		-2.14286	9.76893e-05		-2.14286	-0.000303948		-2.14286	-0.000700733
		-2.11905	6.9698e-06		-2.11905	-0.00032686		-2.11905	-0.000718571
		-2.09524	-6.48589e-05		-2.09524	-0.000300283		-2.09524	-0.000796513
		-2.07143	-8.52799e-05		-2.07143	-0.000394016		-2.07143	-0.00106333
		-2.04762	-0.000138141		-2.04762	-0.000307322		-2.04762	-0.00121038
		-2.02381	-0.000150667		-2.02381	-0.000217886		-2.02381	-0.00125416
		-2	-0.000194383		-2	-0.00020992		-2	-0.00135623
		-1.97619	-0.000168418		-1.97619	-0.000220471		-1.97619	-0.00137607
		-1.95238	-0.000172946		-1.95238	-0.000133553		-1.95238	-0.00147446
		-1.92857	-0.000123174		-1.92857	-0.000100691		-1.92857	-0.00157625
		-1.90476	-0.000101846		-1.90476	-6.90443e-05		-1.90476	-0.00169923
		-1.88095	-0.000174473		-1.88095	1.34761e-05		-1.88095	-0.00179193
		-1.85714	-0.000151764		-1.85714	0.000129916		-1.85714	-0.00189167
		-1.83333	-9.85265e-05		-1.83333	0.000351988		-1.83333	-0.00191556
		-1.80952	1.21649e-05		-1.80952	0.000491786		-1.80952	-0.00201884
		-1.78571	7.30784e-05		-1.78571	0.000570232		-1.78571	-0.00201904
		-1.7619	0.000148666		-1.7619	0.000801042		-1.7619	-0.0020593
		-1.7381	0.000223251		-1.7381	0.000988392		-1.7381	-0.00209373
		-1.71429	0.0003405		-1.71429	0.00106032		-1.71429	-0.00204388
		-1.69048	0.000377533		-1.69048	0.00130064		-1.69048	-0.0020624
		-1.66667	0.000429358		-1.66667	0.00146219		-1.66667	-0.00206194
		-1.64286	0.000478914		-1.64286	0.00169924		-1.64286	-0.00204597
		-1.61905	0.000516761		-1.61905	0.00178166		-1.61905	-0.00199267
		-1.59524	0.000601721		-1.59524	0.00193345		-1.59524	-0.00191773
		-1.57143	0.000691452		-1.57143	0.00211117		-1.57143	-0.00186718
		-1.54762	0.00072824		-1.54762	0.00227972		-1.54762	-0.00174203
		-1.52381	0.000790803		-1.52381	0.00243575		-1.52381	-0.00170284
		-1.5	0.000890425		-1.5	0.00261745		-1.5	-0.00165561
		-1.47619	0.000970659		-1.47619	0.00285235		-1.47619	-0.00159508
		-1.45238	0.00104983		-1.45238	0.00302886		-1.45238	-0.00147277
		-1.42857	0.00111588		-1.42857	0.00326275		-1.42857	-0.00125009
		-1.40476	0.00117614		-1.40476	0.00344527		-1.40476	-0.00108782
		-1.38095	0.00128048		-1.38095	0.0036244		-1.38095	-0.000883516
		-1.35714	0.0013454		-1.35714	0.00383832		-1.35714	-0.000632487
		-1.33333	0.00142949		-1.33333	0.00414046		-1.33333	-0.000448731
		-1.30952	0.00144751		-1.30952	0.00438551		-1.30952	-0.000216817
		-1.28571	0.00152745		-1.28571	0.00464909		-1.28571	-0.000172597
		-1.2619	0.00159966		-1.2619	0.00488272		-1.2619	-1.47379e-06
		-1.2381	0.00165742		-1.2381	0.00507017		-1.2381	0.00014049
		-1.21429	0.00168243		-1.21429	0.00510033		-1.21429	0.000367537
		-1.19048	0.00168118		-1.19048	0.00522905		-1.19048	0.000456595
		-1.16667	0.00167435		-1.16667	0.00532971		-1.16667	0.000676883
		-1.14286	0.00166718		-1.14286	0.00549758		-1.14286	0.000836287
		-1.11905	0.00168136		-1.11905	0.00557329		-1.11905	0.00102581
		-1.09524	0.00169113		-1.09524	0.0056385		-1.09524	0.00116613
		-1.07143	0.00165089		-1.07143	0.0056387		-1.07143	0.00139779
		-1.04762	0.0016596		-1.04762	0.0057131		-1.04762	0.00155668
		-1.02381	0.00164018		-1.02381	0.00573666		-1.02381	0.00169893
		-1	0.00162164		-1	0.00570459		-1	0.00185961
		-0.97619	0.00151833		-0.97619	0.00569688		-0.97619	0.00194071
		-0.95238	0.00147709		-0.95238	0.00561051		-0.95238	0.00207072
		-0.92857	0.00145635		-0.92857	0.00554176		-0.92857	0.00213866
		-0.90476	0.00144601		-0.90476	0.00551382		-0.90476	0.00226108
		-0.88095	0.00141768		-0.88095	0.00550916		-0.88095	0.00238099
		-0.85714	0.00141873		-0.85714	0.00562684		-0.85714	0.00251474
		-0.83333	0.00145466		-0.83333	0.00550277		-0.83333	0.00264404
		-0.80952	0.00152204		-0.80952	0.00551533		-0.80952	0.0027842
		-0.78571	0.00159882		-0.78571	0.00559243		-0.78571	0.00296049
		-0.7619	0.00158686		-0.7619	0.00568713		-0.7619	0.00312657
		-0.7381	0.00164715		-0.7381	0.00563118		-0.7381	0.00330104
		-0.71429	0.00169948		-0.71429	0.0058044		-0.71429	0.00338059
		-0.69048	0.0017906		-0.69048	0.00581411		-0.69048	0.00352791
		-0.66667	0.00192775		-0.66667	0.00585056		-0.66667	0.00368815
		-0.64286	0.00205223		-0.64286	0.00588098		-0.64286	0.00382116
		-0.61905	0.0021351		-0.61905	0.00594294		-0.61905	0.00382624
		-0.59524	0.00214785		-0.59524	0.00598667		-0.59524	0.00394355
		-0.57143	0.00224938		-0.57143	0.00612174		-0.57143	0.00389112
		-0.54762	0.00232278		-0.54762	0.00614685		-0.54762	0.00380547
		-0.52381	0.00236321		-0.52381	0.0061968		-0.52381	0.00374894
		-0.5	0.00239456		-0.5	0.00620127		-0.5	0.00374619
		-0.47619	0.00246321		-0.47619	0.00617815		-0.47619	0.00375773
		-0.45238	0.00245258		-0.45238	0.0061495		-0.45238	0.00374137
		-0.42857	0.00250366		-0.42857	0.00610749		-0.42857	0.00365756
		-0.40476	0.00254535		-0.40476	0.00620259		-0.40476	0.00371935
		-0.38095	0.0026537		-0.38095	0.00614087		-0.38095	0.00369265
		-0.35714	0.00271046		-0.35714	0.00613745		-0.35714	0.00360806
		-0.33333	0.00275702		-0.33333	0.00617543		-0.33333	0.00346271
		-0.30952	0.00281734		-0.30952	0.00622735		-0.30952	0.0034151
		-0.28571	0.00284091		-0.28571	0.00627482		-0.28571	0.00341364
		-0.2619	0.0028376		-0.2619	0.00631031		-0.2619	0.00353048
		-0.2381	0.00286039		-0.2381	0.00630216		-0.2381	0.00352694
		-0.21429	0.00284682		-0.21429	0.00621811		-0.21429	0.00352057
		-0.19048	0.00285528		-0.19048	0.00615574		-0.19048	0.00354913
		-0.16667	0.00285227		-0.16667	0.00618782		-0.16667	0.00356974
		-0.14286	0.00288641		-0.14286	0.00630748		-0.14286	0.00354857
		-0.11905	0.00284415		-0.11905	0.00627212		-0.11905	0.00351926
		-0.09524	0.00282635		-0.09524	0.00617486		-0.09524	0.00352257
		-0.07143	0.00277144		-0.07143	0.0060328		-0.07143	0.00367528
		-0.04762	0.00271296		-0.04762	0.00594452		-0.04762	0.00370362
		-0.02381	0.00269347		-0.02381	0.0058797		-0.02381	0.00376334
		0	0.00264623		0	0.00589606		0	0.0037431
		0.02381	0.00257472		0.02381	0.00592688		0.02381	0.00371966
		0.047619	0.0025072		0.047619	0.00584987		0.047619	0.00360966
		0.071429	0.00241124		0.071429	0.0057726		0.071429	0.00361363
		0.095238	0.00234833		0.095238	0.00574206		0.095238	0.00361098
		0.119048	0.00226254		0.119048	0.00565639		0.119048	0.00372739
		0.142857	0.00219685		0.142857	0.00570667		0.142857	0.0037726
		0.166667	0.00210551		0.166667	0.0055877		0.166667	0.00378004
		0.190476	0.00202286		0.190476	0.00537048		0.190476	0.00393352
		0.214286	0.00199372		0.214286	0.00531363		0.214286	0.00403842
		0.238095	0.00194198		0.238095	0.00527707		0.238095	0.00412275
		0.261905	0.00196141		0.261905	0.00523098		0.261905	0.00415198
		0.285714	0.00198343		0.285714	0.00522648		0.285714	0.00423675
		0.309524	0.00196821		0.309524	0.00529652		0.309524	0.00429561
		0.333333	0.00196802		0.333333	0.00520118		0.333333	0.00433026
		0.357143	0.00200397		0.357143	0.00517683		0.357143	0.00446931
		0.380952	0.00199285		0.380952	0.00524992		0.380952	0.0045365
		0.404762	0.00196657		0.404762	0.0054052		0.404762	0.0046244
		0.428571	0.00193308		0.428571	0.00544404		0.428571	0.00475533
		0.452381	0.00193558		0.452381	0.0054778		0.452381	0.00473722
		0.47619	0.00191626		0.47619	0.00552004		0.47619	0.00477492
		0.5	0.00195379		0.5	0.00544308		0.5	0.00485641
		0.52381	0.00194109		0.52381	0.00552043		0.52381	0.00496141
		0.547619	0.00194056		0.547619	0.00559356		0.547619	0.00493457
		0.571429	0.00192787		0.571429	0.00570794		0.571429	0.00490147
		0.595238	0.00196632		0.595238	0.00566965		0.595238	0.00489541
		0.619048	0.00201363		0.619048	0.00566602		0.619048	0.0047261
		0.642857	0.00196285		0.642857	0.00574136		0.642857	0.0047091
		0.666667	0.00189512		0.666667	0.00579691		0.666667	0.0047654
		0.690476	0.00191865		0.690476	0.00578158		0.690476	0.00487382
		0.714286	0.00188085		0.714286	0.00581881		0.714286	0.00491312
		0.738095	0.00186878		0.738095	0.00586034		0.738095	0.00490193
		0.761905	0.00191738		0.761905	0.0059711		0.761905	0.00495665
		0.785714	0.00192181		0.785714	0.00601809		0.785714	0.00496425
		0.809524	0.00198089		0.809524	0.00611054		0.809524	0.00488614
		0.833333	0.00193985		0.833333	0.00627916		0.833333	0.00490206
		0.857143	0.00196633		0.857143	0.00630732		0.857143	0.00494277
		0.880952	0.00193627		0.880952	0.00632557		0.880952	0.00513293
		0.904762	0.00197672		0.904762	0.00637533		0.904762	0.0052702
		0.928571	0.00202441		0.928571	0.00634144		0.928571	0.00525715
		0.952381	0.00204209		0.952381	0.006258		0.952381	0.00527338
		0.97619	0.002114		0.97619	0.00626725		0.97619	0.00539019
		1	0.00221106		1	0.00627277		1	0.00544609
		1.02381	0.00226835		1.02381	0.00633325		1.02381	0.00547643
		1.04762	0.00233947		1.04762	0.00638163		1.04762	0.00549375
		1.07143	0.00238907		1.07143	0.00638819		1.07143	0.00549422
		1.09524	0.0024807		1.09524	0.0063518		1.09524	0.00559221
		1.11905	0.00253696		1.11905	0.00635902		1.11905	0.00553527
		1.14286	0.00263623		1.14286	0.00640212		1.14286	0.0055059
		1.16667	0.00270991		1.16667	0.00636905		1.16667	0.00552727
		1.19048	0.00274366		1.19048	0.00633931		1.19048	0.0055359
		1.21429	0.00282661		1.21429	0.00633022		1.21429	0.0056233
		1.23809	0.00294907		1.23809	0.00626654		1.23809	0.00570448
		1.26191	0.00298491		1.26191	0.00636294		1.26191	0.00591771
		1.28571	0.00310034		1.28571	0.00639504		1.28571	0.0059501
		1.30952	0.00322294		1.30952	0.0064086		1.30952	0.00606233
		1.33333	0.00328735		1.33333	0.00634788		1.33333	0.00609272
		1.35714	0.00330852		1.35714	0.00622784		1.35714	0.00610223
		1.38095	0.00340328		1.38095	0.00610259		1.38095	0.00609419
		1.40476	0.00348037		1.40476	0.00624113		1.40476	0.00603457
		1.42857	0.00346806		1.42857	0.00627218		1.42857	0.00601764
		1.45238	0.00348006		1.45238	0.00628054		1.45238	0.00612421
		1.47619	0.00348572		1.47619	0.00632158		1.47619	0.00628167
		1.5	0.00344627		1.5	0.0064591		1.5	0.00626614
		1.52381	0.00339364		1.52381	0.00650955		1.52381	0.00623659
		1.54762	0.00339715		1.54762	0.0067041		1.54762	0.00618037
		1.57143	0.0033616		1.57143	0.00685969		1.57143	0.00608088
		1.59524	0.00333266		1.59524	0.00699656		1.59524	0.0061417
		1.61905	0.00329618		1.61905	0.00704285		1.61905	0.00628038
		1.64286	0.00323882		1.64286	0.00728855		1.64286	0.00623396
		1.66667	0.00320911		1.66667	0.00740511		1.66667	0.00623245
		1.69048	0.00320172		1.69048	0.00756714		1.69048	0.0061928
		1.71429	0.00316842		1.71429	0.00770789		1.71429	0.00614285
		1.73809	0.00314951		1.73809	0.0078083		1.73809	0.00600334
		1.76191	0.00314467		1.76191	0.00802702		1.76191	0.00602651
		1.78571	0.00316013		1.78571	0.0081549		1.78571	0.0059563
		1.80952	0.0031096		1.80952	0.00843795		1.80952	0.0059156
		1.83333	0.00308285		1.83333	0.00872402		1.83333	0.00593223
		1.85714	0.00306911		1.85714	0.00888218		1.85714	0.00588738
		1.88095	0.00307964		1.88095	0.00911542		1.88095	0.00585321
		1.90476	0.003026		1.90476	0.00925317		1.90476	0.0058015
		1.92857	0.00300757		1.92857	0.00956147		1.92857	0.00568875
		1.95238	0.00291762		1.95238	0.00984528		1.95238	0.00559208
		1.97619	0.00286011		1.97619	0.010163		1.97619	0.00547848
		2	0.0028729		2	0.010405		2	0.00538017
		2.02381	0.00289179		2.02381	0.0105426		2.02381	0.005207
		2.04762	0.00289045		2.04762	0.0106084		2.04762	0.0050523
		2.07143	0.00285301		2.07143	0.0108685		2.07143	0.00496956
		2.09524	0.00290449		2.09524	0.0109405		2.09524	0.00487576
		2.11905	0.00290817		2.11905	0.0110747		2.11905	0.00475359
		2.14286	0.00293734		2.14286	0.0113048		2.14286	0.00468241
		2.16667	0.00299873		2.16667	0.0115444		2.16667	0.00461028
		2.19048	0.003022		2.19048	0.0116823		2.19048	0.00454297
		2.21429	0.0030399		2.21429	0.011865		2.21429	0.00442864
		2.23809	0.00308441		2.23809	0.0117835		2.23809	0.00438728
		2.26191	0.003072		2.26191	0.0118092		2.26191	0.00426403
		2.28571	0.00311846		2.28571	0.0117631		2.28571	0.00422885
		2.30952	0.00313366		2.30952	0.0117845		2.30952	0.00417193
		2.33333	0.00316737		2.33333	0.0118725		2.33333	0.00421375
		2.35714	0.00314235		2.35714	0.01177		2.35714	0.00413787
		2.38095	0.00312624		2.38095	0.0117354		2.38095	0.00415793
		2.40476	0.00314134		2.40476	0.011728		2.40476	0.00412276
		2.42857	0.00310417		2.42857	0.0117019		2.42857	0.00414208
		2.45238	0.00307857		2.45238	0.0116633		2.45238	0.00421562
		2.47619	0.0031223		2.47619	0.0116293		2.47619	0.00421949
		2.5	0.0030524		2.5	0.0114683		2.5	0.00427691
		2.52381	0.00298125		2.52381	0.0113654		2.52381	0.00432595
		2.54762	0.00295347		2.54762	0.0114017		2.54762	0.00434495
		2.57143	0.00292098		2.57143	0.0114155		2.57143	0.00442608
		2.59524	0.00287361		2.59524	0.0114682		2.59524	0.00445431
		2.61905	0.00282466		2.61905	0.011425		2.61905	0.00454791
		2.64286	0.0028167		2.64286	0.0113449		2.64286	0.00464465
		2.66667	0.0028588		2.66667	0.0113768		2.66667	0.0046047
		2.69048	0.00281778		2.69048	0.0114122		2.69048	0.00448331
		2.71429	0.00279882		2.71429	0.0115249		2.71429	0.00454631
		2.73809	0.00285743		2.73809	0.0114552		2.73809	0.00458754
		2.76191	0.00290417		2.76191	0.0114859		2.76191	0.00477605
		2.78571	0.00293029		2.78571	0.0115481		2.78571	0.00497351
		2.80952	0.0028844		2.80952	0.0115664		2.80952	0.00499957
		2.83333	0.00293341		2.83333	0.0115519		2.83333	0.00487427
		2.85714	0.00298941		2.85714	0.011547		2.85714	0.0049253
		2.88095	0.0030129		2.88095	0.0115476		2.88095	0.00505123
		2.90476	0.00306949		2.90476	0.0116177		2.90476	0.00513099
		2.92857	0.0030454		2.92857	0.0116732		2.92857	0.00517392
		2.95238	0.00303534		2.95238	0.0116568		2.95238	0.00531678
		2.97619	0.00310718		2.97619	0.0115568		2.97619	0.00539039
		3	0.00312696		3	0.0116531		3	0.00550891
		3.02381	0.00317807		3.02381	0.0116691		3.02381	0.00554546
		3.04762	0.00318579		3.04762	0.0117065		3.04762	0.00560069
		3.07143	0.00327021		3.07143	0.0118626		3.07143	0.00572034
		3.09524	0.00332155		3.09524	0.0119266		3.09524	0.00583865
		3.11905	0.00336093		3.11905	0.0120528		3.11905	0.00588616
		3.14286	0.00341434		3.14286	0.0120533		3.14286	0.00591181
		3.16667	0.0034846		3.16667	0.0119691		3.16667	0.00596834
		3.19048	0.00358819		3.19048	0.0118468		3.19048	0.00600272
		3.21429	0.00363405		3.21429	0.0117446		3.21429	0.00599673
		3.23809	0.00363379		3.23809	0.0118275		3.23809	0.00608952
		3.26191	0.00366551		3.26191	0.0118556		3.26191	0.00620305
		3.28571	0.00369665		3.28571	0.0118113		3.28571	0.00622078
		3.30952	0.00372789		3.30952	0.0118494		3.30952	0.00622877
		3.33333	0.00381529		3.33333	0.0118841		3.33333	0.00633822
		3.35714	0.00379507		3.35714	0.0117941		3.35714	0.00635689
		3.38095	0.00380709		3.38095	0.0116575		3.38095	0.00644395
		3.40476	0.00374435		3.40476	0.011578		3.40476	0.0064188
		3.42857	0.00361869		3.42857	0.0114618		3.42857	0.00642889
		3.45238	0.00351263		3.45238	0.0114188		3.45238	0.00641868
		3.47619	0.00348109		3.47619	0.0113825		3.47619	0.00654239
		3.5	0.00338296		3.5	0.0113415		3.5	0.00659456
		3.52381	0.00332963		3.52381	0.0113712		3.52381	0.00659615
		3.54762	0.0033384		3.54762	0.0112958		3.54762	0.00652055
		3.57143	0.00329799		3.57143	0.0112272		3.57143	0.00659393
		3.59524	0.00323951		3.59524	0.0112243		3.59524	0.00664902
		3.61905	0.00320808		3.61905	0.0112219		3.61905	0.00668344
		3.64286	0.00320936		3.64286	0.0112328		3.64286	0.0066815
		3.66667	0.00316812		3.66667	0.0113343		3.66667	0.00667623
		3.69048	0.00311267		3.69048	0.0112629		3.69048	0.00659574
		3.71429	0.00315335		3.71429	0.0113653		3.71429	0.00660922
		3.73809	0.00307313		3.73809	0.0114571		3.73809	0.00658201
		3.76191	0.00299404		3.76191	0.0114734		3.76191	0.00651566
		3.78571	0.00300571		3.78571	0.0115222		3.78571	0.00652582
		3.80952	0.00294042		3.80952	0.0115713		3.80952	0.00661596
		3.83333	0.00284274		3.83333	0.0115997		3.83333	0.00660218
		3.85714	0.00280773		3.85714	0.0117402		3.85714	0.00655647
		3.88095	0.00276137		3.88095	0.0117282		3.88095	0.00654856
		3.90476	0.00276111		3.90476	0.0118397		3.90476	0.00659295
		3.92857	0.00273081		3.92857	0.0117892		3.92857	0.00656007
		3.95238	0.00274031		3.95238	0.0120049		3.95238	0.00660433
		3.97619	0.00268021		3.97619	0.0121082		3.97619	0.00654886
		4	0.00253807		4	0.012125		4	0.00654324
		4.02381	0.00252186		4.02381	0.0122337		4.02381	0.00661967
		4.04762	0.00243872		4.04762	0.0124575		4.04762	0.00680337
		4.07143	0.00237821		4.07143	0.0125473		4.07143	0.0068038
		4.09524	0.00234649		4.09524	0.0127623		4.09524	0.00670566
		4.11905	0.00231527		4.11905	0.0128311		4.11905	0.00669827
		4.14286	0.00235731		4.14286	0.0130024		4.14286	0.00685121
		4.16667	0.00244575		4.16667	0.0131584		4.16667	0.00684323
		4.19048	0.00243992		4.19048	0.0133092		4.19048	0.00684535
		4.21429	0.00246272		4.21429	0.0132849		4.21429	0.00676426
		4.2381	0.00247238		4.2381	0.0134029		4.2381	0.00681453
		4.2619	0.00254617		4.2619	0.0134252		4.2619	0.00680272
		4.28571	0.00252794		4.28571	0.0133658		4.28571	0.00671865
		4.30952	0.00253694		4.30952	0.0132943		4.30952	0.0066368
		4.33333	0.00256635		4.33333	0.0132394		4.33333	0.00649537
		4.35714	0.00256875		4.35714	0.0132029		4.35714	0.00650467
		4.38095	0.00257659		4.38095	0.0132779		4.38095	0.00641077
		4.40476	0.00254966		4.40476	0.0132832		4.40476	0.00636889
		4.42857	0.0025115		4.42857	0.0133595		4.42857	0.00638113
		4.45238	0.00247206		4.45238	0.0132383		4.45238	0.0063757
		4.47619	0.00247232		4.47619	0.0133013		4.47619	0.00630413
		4.5	0.0024486		4.5	0.013205		4.5	0.00642525
		4.52381	0.00240785		4.52381	0.0131424		4.52381	0.00642382
		4.54762	0.00238238		4.54762	0.0130609		4.54762	0.0062783
		4.57143	0.00239565		4.57143	0.0129674		4.57143	0.00623002
		4.59524	0.00238452		4.59524	0.0129294		4.59524	0.00613449
		4.61905	0.00240351		4.61905	0.0127217		4.61905	0.0060312
		4.64286	0.00251294		4.64286	0.0125902		4.64286	0.00596648
		4.66667	0.00258436		4.66667	0.0126069		4.66667	0.00597016
		4.69048	0.00261462		4.69048	0.0125422		4.69048	0.00584402
		4.71429	0.00266309		4.71429	0.0125088		4.71429	0.00572457
		4.7381	0.00263846		4.7381	0.012352		4.7381	0.00567445
		4.7619	0.00258229		4.7619	0.0122229		4.7619	0.00568066
		4.78571	0.00254098		4.78571	0.0121871		4.78571	0.0056454
		4.80952	0.00254767		4.80952	0.0121452		4.80952	0.00550412
		4.83333	0.00252266		4.83333	0.0120138		4.83333	0.00549493
		4.85714	0.00250248		4.85714	0.0119043		4.85714	0.00552461
		4.88095	0.00247311		4.88095	0.011846		4.88095	0.0055409
		4.90476	0.0024401		4.90476	0.0118056		4.90476	0.00554638
		4.92857	0.00234572		4.92857	0.0116885		4.92857	0.00567323
		4.95238	0.00234063		4.95238	0.0116385		4.95238	0.00574803
		4.97619	0.00232966		4.97619	0.0116307		4.97619	0.00588475
		5	0.00229413		5	0.0117019		5	0.00586542
		5.02381	0.00233263		5.02381	0.0117085		5.02381	0.0058405
		5.04762	0.00238319		5.04762	0.0117363		5.04762	0.00585118
		5.07143	0.00239156		5.07143	0.0117562		5.07143	0.00588017
		5.09524	0.0023105		5.09524	0.0118836		5.09524	0.00588654
		5.11905	0.00224949		5.11905	0.0119681		5.11905	0.00600525
		5.14286	0.00222451		5.14286	0.0120665		5.14286	0.00621837
		5.16667	0.00216359		5.16667	0.0120852		5.16667	0.00643164
		5.19048	0.00214081		5.19048	0.012123		5.19048	0.00650853
		5.21429	0.00215384		5.21429	0.0121401		5.21429	0.00665201
		5.2381	0.00219032		5.2381	0.0123344		5.2381	0.00670647
		5.2619	0.00224156		5.2619	0.0124166		5.2619	0.00672646
		5.28571	0.00224652		5.28571	0.0125281		5.28571	0.0068214
		5.30952	0.0022405		5.30952	0.0124525		5.30952	0.00706077
		5.33333	0.00226098		5.33333	0.0124802		5.33333	0.0071665
		5.35714	0.00227309		5.35714	0.012418		5.35714	0.00714915
		5.38095	0.00223675		5.38095	0.0124501		5.38095	0.00720048
		5.40476	0.00221435		5.40476	0.0124605		5.40476	0.00717862
		5.42857	0.00220988		5.42857	0.0126696		5.42857	0.00724392
		5.45238	0.0021719		5.45238	0.0127027		5.45238	0.00727554
		5.47619	0.00214887		5.47619	0.01268		5.47619	0.0073305
		5.5	0.00214333		5.5	0.0126385		5.5	0.00743204
		5.52381	0.00211849		5.52381	0.0126791		5.52381	0.00746827
		5.54762	0.00212438		5.54762	0.012732		5.54762	0.00755569
		5.57143	0.00212916		5.57143	0.0126743		5.57143	0.00754518
		5.59524	0.00215055		5.59524	0.0126918		5.59524	0.00756539
		5.61905	0.00218741		5.61905	0.0126682		5.61905	0.00751789
		5.64286	0.00222262		5.64286	0.0126155		5.64286	0.00746564
		5.66667	0.0022473		5.66667	0.0126221		5.66667	0.00745267
		5.69048	0.0022798		5.69048	0.0126388		5.69048	0.00747598
		5.71429	0.00233893		5.71429	0.0127836		5.71429	0.00737924
		5.7381	0.00239977		5.7381	0.0129608		5.7381	0.00723684
		5.7619	0.00240325		5.7619	0.0129959		5.7619	0.00716967
		5.78571	0.00241566		5.78571	0.0132085		5.78571	0.00712312
		5.80952	0.00242243		5.80952	0.01325		5.80952	0.00710475
		5.83333	0.00240519		5.83333	0.0133727		5.83333	0.00703271
		5.85714	0.00238025		5.85714	0.0135525		5.85714	0.00701119
		5.88095	0.00234166		5.88095	0.0135504		5.88095	0.00684877
		5.90476	0.00233194		5.90476	0.0136101		5.90476	0.0068487
		5.92857	0.00231554		5.92857	0.0136561		5.92857	0.00680833
		5.95238	0.00232378		5.95238	0.013644		5.95238	0.00677013
		5.97619	0.00235454		5.97619	0.013636		5.97619	0.00675882
		6	0.00238303		6	0.013762		6	0.00673855
		6.02381	0.00246933		6.02381	0.0139258		6.02381	0.00679942
		6.04762	0.00252364		6.04762	0.0142003		6.04762	0.00680562
		6.07143	0.00251866		6.07143	0.014464		6.07143	0.00682703
		6.09524	0.00259419		6.09524	0.0147275		6.09524	0.00684223
		6.11905	0.00264674		6.11905	0.0148728		6.11905	0.00695365
		6.14286	0.00266955		6.14286	0.0151042		6.14286	0.00688757
		6.16667	0.00270531		6.16667	0.015303		6.16667	0.00687394
		6.19048	0.00279044		6.19048	0.0154986		6.19048	0.0068964
		6.21429	0.00286633		6.21429	0.0155189		6.21429	0.00689185
		6.2381	0.0029079		6.2381	0.0156568		6.2381	0.00696464
		6.2619	0.00297057		6.2619	0.0157825		6.2619	0.00703253
		6.28571	0.00301273		6.28571	0.0158951		6.28571	0.00712682
		6.30952	0.00316645		6.30952	0.015994		6.30952	0.0073321
		6.33333	0.00325521		6.33333	0.0160298		6.33333	0.0074727
		6.35714	0.00337249		6.35714	0.0160629		6.35714	0.00746231
		6.38095	0.00344567		6.38095	0.0161035		6.38095	0.00743164
		6.40476	0.0034868		6.40476	0.0161466		6.40476	0.0075511
		6.42857	0.00356629		6.42857	0.0163091		6.42857	0.00757341
		6.45238	0.0035923		6.45238	0.0162108		6.45238	0.00766747
		6.47619	0.00359211		6.47619	0.0161726		6.47619	0.00776609
		6.5	0.00360954		6.5	0.0160478		6.5	0.00777988
		6.52381	0.00362475		6.52381	0.0159434		6.52381	0.00782174
		6.54762	0.00359953		6.54762	0.0158334		6.54762	0.00782991
		6.57143	0.00360158		6.57143	0.0157929		6.57143	0.0078682
		6.59524	0.00363719		6.59524	0.0157035		6.59524	0.00789381
		6.61905	0.00366166		6.61905	0.0155572		6.61905	0.00789284
		6.64286	0.00368999		6.64286	0.0152873		6.64286	0.00791019
		6.66667	0.00377261		6.66667	0.0150343		6.66667	0.00784336
		6.69048	0.0037753		6.69048	0.014929		6.69048	0.00786542
		6.71429	0.00384091		6.71429	0.0147965		6.71429	0.00796161
		6.7381	0.00389981		6.7381	0.0145999		6.7381	0.00797106
		6.7619	0.00386533		6.7619	0.0144449		6.7619	0.00796353
		6.78571	0.00386405		6.78571	0.0144293		6.78571	0.00793563
		6.80952	0.00389284		6.80952	0.0143032		6.80952	0.00794691
		6.83333	0.00388747		6.83333	0.0142034		6.83333	0.00791217
		6.85714	0.00386521		6.85714	0.0142189		6.85714	0.00800669
		6.88095	0.00391566		6.88095	0.014184		6.88095	0.00798828
		6.90476	0.00391442		6.90476	0.0141021		6.90476	0.00797662
		6.92857	0.00391359		6.92857	0.0138719		6.92857	0.00791207
		6.95238	0.0038869		6.95238	0.0137177		6.95238	0.00791253
		6.97619	0.00384894		6.97619	0.013574		6.97619	0.00790402
		7	0.00382501		7	0.013286		7	0.00790731
		7.02381	0.00375033		7.02381	0.0131298		7.02381	0.0078491
		7.04762	0.00371824		7.04762	0.0130195		7.04762	0.00788448
		7.07143	0.00365087		7.07143	0.0128446		7.07143	0.00783087
		7.09524	0.00365102		7.09524	0.0127925		7.09524	0.00784171
		7.11905	0.00363382		7.11905	0.0127138		7.11905	0.00778034
		7.14286	0.00357173		7.14286	0.0127691		7.14286	0.00776934
		7.16667	0.0035465		7.16667	0.0128507		7.16667	0.0078047
		7.19048	0.00341711		7.19048	0.0129812		7.19048	0.00787734
		7.21429	0.00336051		7.21429	0.0130604		7.21429	0.00784109
		7.2381	0.00325103		7.2381	0.0130598		7.2381	0.00792519
		7.2619	0.00311213		7.2619	0.0131537		7.2619	0.00806379
		7.28571	0.00309391		7.28571	0.0132676		7.28571	0.00809541
		7.30952	0.00294051		7.30952	0.0132795		7.30952	0.00805765
		7.33333	0.002797		7.33333	0.0134482		7.33333	0.00795299
		7.35714	0.00279155		7.35714	0.0136664		7.35714	0.0079388
		7.38095	0.00275661		7.38095	0.0137178		7.38095	0.00785758
		7.40476	0.00268754		7.40476	0.0137853		7.40476	0.00773872
		7.42857	0.00263873		7.42857	0.0139127		7.42857	0.00773046
		7.45238	0.00260944		7.45238	0.0142005		7.45238	0.00766087
		7.47619	0.00254672		7.47619	0.0143426		7.47619	0.00760608
		7.5	0.00248076		7.5	0.0145384		7.5	0.00763388
		7.52381	0.00240162		7.52381	0.0146826		7.52381	0.00756097
		7.54762	0.00233349		7.54762	0.0147758		7.54762	0.00751943
		7.57143	0.00220638		7.57143	0.0148267		7.57143	0.00752009
		7.59524	0.00209496		7.59524	0.0148998		7.59524	0.00750829
		7.61905	0.0020056		7.61905	0.0149214		7.61905	0.00744148
		7.64286	0.00188678		7.64286	0.0148891		7.64286	0.0073565
		7.66667	0.00173989		7.66667	0.0149503		7.66667	0.0073482
		7.69048	0.00166059		7.69048	0.0149597		7.69048	0.00737538
		7.71429	0.0016547		7.71429	0.0149811		7.71429	0.00750086
		7.7381	0.00165337		7.7381	0.0151207		7.7381	0.00753223
		7.7619	0.0016563		7.7619	0.0152813		7.7619	0.00754455
		7.78571	0.0016709		7.78571	0.0152521		7.78571	0.00756854
		7.80952	0.00168599		7.80952	0.0151508		7.80952	0.00755478
		7.83333	0.00167592		7.83333	0.0151568		7.83333	0.00755492
		7.85714	0.0017066		7.85714	0.0151594		7.85714	0.00753795
		7.88095	0.00171492		7.88095	0.0150156		7.88095	0.00767357
		7.90476	0.00177592		7.90476	0.0149159		7.90476	0.00777743
		7.92857	0.0017514		7.92857	0.014896		7.92857	0.00769257
		7.95238	0.00178088		7.95238	0.0147993		7.95238	0.00777811
		7.97619	0.00186339		7.97619	0.0147514		7.97619	0.00779584
		8	0.00196028		8	0.0146406		8	0.00765359
		8.02381	0.00200537		8.02381	0.0144847		8.02381	0.00767739
		8.04762	0.00196128		8.04762	0.014307		8.04762	0.00780963
		8.07143	0.00200532		8.07143	0.0141033		8.07143	0.00781076
		8.09524	0.00202549		8.09524	0.0139788		8.09524	0.00789771
		8.11905	0.00206281		8.11905	0.0138042		8.11905	0.0079206
		8.14286	0.00208474		8.14286	0.0136876		8.14286	0.0079288
		8.16667	0.00207719		8.16667	0.0134372		8.16667	0.00799843
		8.19048	0.00209882		8.19048	0.013313		8.19048	0.00800705
		8.21429	0.00213145		8.21429	0.0131641		8.21429	0.00800401
		8.23809	0.00214863		8.23809	0.0129769		8.23809	0.00796279
		8.26191	0.00210925		8.26191	0.01283		8.26191	0.00790398
		8.28571	0.00215177		8.28571	0.0127441		8.28571	0.00792156
		8.30952	0.00209083		8.30952	0.0126933		8.30952	0.00796854
		8.33333	0.00195286		8.33333	0.0125766		8.33333	0.00797042
		8.35714	0.00188052		8.35714	0.0124267		8.35714	0.00798226
		8.38095	0.00179824		8.38095	0.0124482		8.38095	0.00802154
		8.40476	0.00172139		8.40476	0.012402		8.40476	0.00795626
		8.42857	0.00160649		8.42857	0.0123674		8.42857	0.00809036
		8.45238	0.00155656		8.45238	0.0124049		8.45238	0.00807808
		8.47619	0.00152344		8.47619	0.012382		8.47619	0.00806583
		8.5	0.00141082		8.5	0.0124269		8.5	0.00796924
		8.52381	0.0014126		8.52381	0.0124464		8.52381	0.00792616
		8.54762	0.00138993		8.54762	0.0124978		8.54762	0.0078516
		8.57143	0.00129106		8.57143	0.0125758		8.57143	0.00782589
		8.59524	0.00128541		8.59524	0.0126375		8.59524	0.00788041
		8.61905	0.00128329		8.61905	0.012742		8.61905	0.00785132
		8.64286	0.001217		8.64286	0.0129162		8.64286	0.00782247
		8.66667	0.00117755		8.66667	0.0128331		8.66667	0.00786403
		8.69048	0.00109552		8.69048	0.0128487		8.69048	0.00781591
		8.71429	0.00104239		8.71429	0.0127497		8.71429	0.00780328
		8.73809	0.000949525		8.73809	0.0126038		8.73809	0.00784094
		8.76191	0.000855878		8.76191	0.0125844		8.76191	0.00779258
		8.78571	0.000859994		8.78571	0.0125855		8.78571	0.00773613
		8.80952	0.000829575		8.80952	0.0125441		8.80952	0.00771142
		8.83333	0.000808967		8.83333	0.0124867		8.83333	0.00775806
		8.85714	0.000837887		8.85714	0.0124772		8.85714	0.00787096
		8.88095	0.000846497		8.88095	0.0124418		8.88095	0.00789585
		8.90476	0.000868114		8.90476	0.0124111		8.90476	0.0079804
		8.92857	0.000907948		8.92857	0.0125356		8.92857	0.00796329
		8.95238	0.000924661		8.95238	0.0124815		8.95238	0.00785545
		8.97619	0.000959001		8.97619	0.0124026		8.97619	0.00787318
		9	0.00102905		9	0.0123481		9	0.00782628
		9.02381	0.00102963		9.02381	0.0123313		9.02381	0.00770212
		9.04762	0.00106201		9.04762	0.012298		9.04762	0.00775577
		9.07143	0.00105074		9.07143	0.0122486		9.07143	0.00774353
		9.09524	0.00111531		9.09524	0.0123985		9.09524	0.00764155
		9.11905	0.00112272		9.11905	0.0124046		9.11905	0.00758367
		9.14286	0.00119041		9.14286	0.0123923		9.14286	0.00757434
		9.16667	0.00121654		9.16667	0.0124649		9.16667	0.00740002
		9.19048	0.00124929		9.19048	0.0124387		9.19048	0.0073323
		9.21429	0.00125342		9.21429	0.0124856		9.21429	0.00736076
		9.23809	0.00127164		9.23809	0.0126734		9.23809	0.00726907
		9.26191	0.00131581		9.26191	0.0128468		9.26191	0.00707123
		9.28571	0.00135123		9.28571	0.0129727		9.28571	0.00693003
		9.30952	0.00131256		9.30952	0.0130795		9.30952	0.00676775
		9.33333	0.00128173		9.33333	0.0131572		9.33333	0.00662267
		9.35714	0.00122763		9.35714	0.0131625		9.35714	0.00652178
		9.38095	0.0012307		9.38095	0.0132653		9.38095	0.00629467
		9.40476	0.00123948		9.40476	0.0132856		9.40476	0.00609132
		9.42857	0.00120592		9.42857	0.0134194		9.42857	0.00598419
		9.45238	0.00116954		9.45238	0.013486		9.45238	0.00583689
		9.47619	0.00120428		9.47619	0.0135283		9.47619	0.00570633
		9.5	0.00112375		9.5	0.013538		9.5	0.00561999
		9.52381	0.00106148		9.52381	0.0135845		9.52381	0.00550121
		9.54762	0.00105036		9.54762	0.013598		9.54762	0.005349
		9.57143	0.0010235		9.57143	0.0136478		9.57143	0.00531611
		9.59524	0.000957327		9.59524	0.0136397		9.59524	0.00527186
		9.61905	0.000955699		9.61905	0.0136637		9.61905	0.0052354
		9.64286	0.000929623		9.64286	0.0136953		9.64286	0.00507702
		9.66667	0.000892925		9.66667	0.0137692		9.66667	0.00498385
		9.69048	0.000821746		9.69048	0.0138295		9.69048	0.00489331
		9.71429	0.000821559		9.71429	0.01375		9.71429	0.00481186
		9.73809	0.000771852		9.73809	0.0137025		9.73809	0.00470699
		9.76191	0.000722435		9.76191	0.0137652		9.76191	0.00471875
		9.78571	0.000771472		9.78571	0.0136382		9.78571	0.00462984
		9.80952	0.000719283		9.80952	0.0135785		9.80952	0.00452628
		9.83333	0.000661883		9.83333	0.0134628		9.83333	0.00451621
		9.85714	0.00061373		9.85714	0.0132889		9.85714	0.00454234
		9.88095	0.000543829		9.88095	0.0131164		9.88095	0.00443876
		9.90476	0.000543869		9.90476	0.0130021		9.90476	0.00442898
		9.92857	0.000516646		9.92857	0.012924		9.92857	0.00442146
		9.95238	0.000467514		9.95238	0.0129346		9.95238	0.00437636
		9.97619	0.000441789		9.97619	0.0128221		9.97619	0.00440262
		10	0.000378453		10	0.0126545		10	0.00445416
		10.0238	0.000340009		10.0238	0.0125739		10.0238	0.0045121
		10.0476	0.000321466		10.0476	0.0124669		10.0476	0.00456806
		10.0714	0.000239654		10.0714	0.0122749		10.0714	0.00466806
		10.0952	0.000251411		10.0952	0.0121095		10.0952	0.00466738
		10.119	0.000250116		10.119	0.0120078		10.119	0.00459516
		10.1429	0.000175016		10.1429	0.0118291		10.1429	0.00455577
		10.1667	0.000190792		10.1667	0.0116854		10.1667	0.00452069
		10.1905	0.000227879		10.1905	0.0115369		10.1905	0.0044184
		10.2143	0.000248842		10.2143	0.0113782		10.2143	0.00431233
		10.2381	0.000344341		10.2381	0.0113877		10.2381	0.00434897
		10.2619	0.000417151		10.2619	0.0113317		10.2619	0.00426565
		10.2857	0.00047342		10.2857	0.0113491		10.2857	0.00426709
		10.3095	0.000460625		10.3095	0.0112884		10.3095	0.00424915
		10.3333	0.000477777		10.3333	0.0113346		10.3333	0.00414315
		10.3571	0.000523531		10.3571	0.011312		10.3571	0.00402684
		10.381	0.000596012		10.381	0.0113617		10.381	0.00394292
		10.4048	0.000597673		10.4048	0.0113727		10.4048	0.00380245
		10.4286	0.000595364		10.4286	0.011442		10.4286	0.00374781
		10.4524	0.000625964		10.4524	0.0113381		10.4524	0.00371447
		10.4762	0.000716853		10.4762	0.0112717		10.4762	0.0038327
		10.5	0.000763406		10.5	0.0112849		10.5	0.0038455
		10.5238	0.000868792		10.5238	0.0112024		10.5238	0.00382698
		10.5476	0.000972753		10.5476	0.0110187		10.5476	0.00389112
		10.5714	0.0010515		10.5714	0.010958		10.5714	0.00393074
		10.5952	0.00109954		10.5952	0.0108323		10.5952	0.00400477
		10.619	0.00111473		10.619	0.0107934		10.619	0.00413523
		10.6429	0.00110403		10.6429	0.0106295		10.6429	0.00408489
		10.6667	0.00116118		10.6667	0.0106665		10.6667	0.00412642
		10.6905	0.00114399		10.6905	0.010667		10.6905	0.0041705
		10.7143	0.00113218		10.7143	0.0106201		10.7143	0.0040822
		10.7381	0.00111728		10.7381	0.0105435		10.7381	0.00400915
		10.7619	0.00108771		10.7619	0.0105582		10.7619	0.00404714
		10.7857	0.0010705		10.7857	0.0105616		10.7857	0.00410172
		10.8095	0.00107534		10.8095	0.0104709		10.8095	0.00400746
		10.8333	0.001063		10.8333	0.0105065		10.8333	0.00395466
		10.8571	0.00112311		10.8571	0.0105286		10.8571	0.00395779
		10.881	0.00112452		10.881	0.0106255		10.881	0.00387148
		10.9048	0.00114738		10.9048	0.0106677		10.9048	0.00377818
		10.9286	0.00114163		10.9286	0.01071		10.9286	0.00363589
		10.9524	0.00113601		10.9524	0.0108943		10.9524	0.00361997
		10.9762	0.00114971		10.9762	0.0109436		10.9762	0.00350871
		11	0.00112256		11	0.0109562		11	0.00352773
		11.0238	0.00110629		11.0238	0.0110017		11.0238	0.00355542
		11.0476	0.00108706		11.0476	0.0111393		11.0476	0.003527
		11.0714	0.0010591		11.0714	0.0112003		11.0714	0.00343998
		11.0952	0.000996874		11.0952	0.0113063		11.0952	0.0034894
		11.119	0.000938101		11.119	0.0113219		11.119	0.00351879
		11.1429	0.000921785		11.1429	0.0113752		11.1429	0.00351828
		11.1667	0.000947357		11.1667	0.0114014		11.1667	0.00342906
		11.1905	0.000932555		11.1905	0.0113535		11.1905	0.00340836
		11.2143	0.000934236		11.2143	0.0113325		11.2143	0.00336247
		11.2381	0.000920042		11.2381	0.0113127		11.2381	0.00327853
		11.2619	0.000896913		11.2619	0.0113287		11.2619	0.00323164
		11.2857	0.000932361		11.2857	0.0113516		11.2857	0.00309558
		11.3095	0.00100227		11.3095	0.0114008		11.3095	0.00307073
		11.3333	0.00109336		11.3333	0.011472		11.3333	0.00296691
		11.3571	0.00122701		11.3571	0.0115092		11.3571	0.00286996
		11.381	0.00134038		11.381	0.0115731		11.381	0.00280368
		11.4048	0.00141069		11.4048	0.0116244		11.4048	0.00278965
		11.4286	0.0014462		11.4286	0.0116735		11.4286	0.00280102
		11.4524	0.00145735		11.4524	0.0116269		11.4524	0.00272544
		11.4762	0.00148284		11.4762	0.0116938		11.4762	0.00275256
		11.5	0.00152442		11.5	0.011619		11.5	0.0027731
		11.5238	0.00155428		11.5238	0.0115973		11.5238	0.00274657
		11.5476	0.00161978		11.5476	0.0114905		11.5476	0.00276381
		11.5714	0.00162273		11.5714	0.0113949		11.5714	0.0028383
		11.5952	0.0016092		11.5952	0.0111778		11.5952	0.0029287
		11.619	0.00167666		11.619	0.0110916		11.619	0.00305834
		11.6429	0.00179154		11.6429	0.0109283		11.6429	0.00319314
		11.6667	0.00183322		11.6667	0.0108501		11.6667	0.00333963
		11.6905	0.00189069		11.6905	0.0107116		11.6905	0.00338861
		11.7143	0.00194957		11.7143	0.010435		11.7143	0.00353878
		11.7381	0.00191588		11.7381	0.0101965		11.7381	0.00371447
		11.7619	0.00186499		11.7619	0.0101355		11.7619	0.0038781
		11.7857	0.00186748		11.7857	0.0100974		11.7857	0.00399959
		11.8095	0.00186696		11.8095	0.0101045		11.8095	0.00408187
		11.8333	0.00186925		11.8333	0.00994461		11.8333	0.00411127
		11.8571	0.0018906		11.8571	0.00985302		11.8571	0.00416127
		11.881	0.00188484		11.881	0.00968541		11.881	0.00427747
		11.9048	0.00188391		11.9048	0.00950895		11.9048	0.00428757
		11.9286	0.00185684		11.9286	0.00946016		11.9286	0.004429
		11.9524	0.00185852		11.9524	0.00935817		11.9524	0.00447886
		11.9762	0.00189739		11.9762	0.0093268		11.9762	0.00452199
		12	0.00190036		12	0.00916034		12	0.00450748
		12.0238	0.00188994		12.0238	0.00915884		12.0238	0.00458219
		12.0476	0.00184889		12.0476	0.0090998		12.0476	0.00463301
		12.0714	0.00180164		12.0714	0.00905072		12.0714	0.00469029
		12.0952	0.00177023		12.0952	0.00890754		12.0952	0.00483396
		12.119	0.0017472		12.119	0.00883672		12.119	0.00488327
		12.1429	0.00175032		12.1429	0.00888701		12.1429	0.00504939
		12.1667	0.00170771		12.1667	0.00881892		12.1667	0.00511217
		12.1905	0.00170251		12.1905	0.00872442		12.1905	0.0052465
		12.2143	0.00165001		12.2143	0.00867046		12.2143	0.00525983
		12.2381	0.00162504		12.2381	0.00862355		12.2381	0.00525538
		12.2619	0.00158878		12.2619	0.00849339		12.2619	0.00525232
		12.2857	0.00154907		12.2857	0.00845343		12.2857	0.00532214
		12.3095	0.00160466		12.3095	0.00836929		12.3095	0.00529053
		12.3333	0.00160837		12.3333	0.00831727		12.3333	0.00533432
		12.3571	0.00162955		12.3571	0.0082134		12.3571	0.00529998
		12.381	0.00166843		12.381	0.00806396		12.381	0.00531228
		12.4048	0.00173648		12.4048	0.00797618		12.4048	0.00527619
		12.4286	0.00176752		12.4286	0.0079457		12.4286	0.00522806
		12.4524	0.00183261		12.4524	0.00782218		12.4524	0.00517705
		12.4762	0.00186124		12.4762	0.00763284		12.4762	0.00508472
		12.5	0.00186668		12.5	0.00749072		12.5	0.00506653
		12.5238	0.00185244		12.5238	0.00743583		12.5238	0.00504211
		12.5476	0.00182984		12.5476	0.00732794		12.5476	0.00498859
		12.5714	0.00178952		12.5714	0.00724636		12.5714	0.00502832
		12.5952	0.00172976		12.5952	0.0071307		12.5952	0.00511589
		12.619	0.00168084		12.619	0.00698643		12.619	0.00516262
		12.6429	0.00162316		12.6429	0.00698561		12.6429	0.00511546
		12.6667	0.00157272		12.6667	0.00681596		12.6667	0.00519253
		12.6905	0.00154699		12.6905	0.00664944		12.6905	0.00513607
		12.7143	0.00150939		12.7143	0.00659987		12.7143	0.00507047
		12.7381	0.00153855		12.7381	0.00637233		12.7381	0.00506685
		12.7619	0.00154492		12.7619	0.00622161		12.7619	0.00507363
		12.7857	0.00162614		12.7857	0.00605646		12.7857	0.00511786
		12.8095	0.0016429		12.8095	0.00612752		12.8095	0.00511371
		12.8333	0.00171185		12.8333	0.00608433		12.8333	0.00502171
		12.8571	0.00175275		12.8571	0.00601826		12.8571	0.00502167
		12.881	0.00180448		12.881	0.00600737		12.881	0.00503889
		12.9048	0.00174502		12.9048	0.0060694		12.9048	0.00503691
		12.9286	0.00168699		12.9286	0.00615361		12.9286	0.00501471
		12.9524	0.00171008		12.9524	0.00622845		12.9524	0.00503876
		12.9762	0.00172481		12.9762	0.00623759		12.9762	0.00496072
		13	0.00169966		13	0.00615687		13	0.00487261
		13.0238	0.00166421		13.0238	0.00606395		13.0238	0.00492096
		13.0476	0.00164939		13.0476	0.00601261		13.0476	0.00482252
		13.0714	0.00158549		13.0714	0.00603239		13.0714	0.00485209
		13.0952	0.0016061		13.0952	0.00594863		13.0952	0.00477056
		13.119	0.00152905		13.119	0.00592155		13.119	0.00464254
		13.1429	0.00149858		13.1429	0.00588089		13.1429	0.00449581
		13.1667	0.00144414		13.1667	0.00588511		13.1667	0.0045067
		13.1905	0.0013671		13.1905	0.00579474		13.1905	0.00452288
		13.2143	0.00129839		13.2143	0.0058142		13.2143	0.0045789
		13.2381	0.00121905		13.2381	0.00572285		13.2381	0.00459638
		13.2619	0.0011738		13.2619	0.00565521		13.2619	0.004704
		13.2857	0.00114348		13.2857	0.00566261		13.2857	0.00468639
		13.3095	0.00110269		13.3095	0.00574685		13.3095	0.00465024
		13.3333	0.00108291		13.3333	0.00582638		13.3333	0.0046051
		13.3571	0.00102863		13.3571	0.00585884		13.3571	0.00453095
		13.381	0.0010181		13.381	0.00580111		13.381	0.00448087
		13.4048	0.000999057		13.4048	0.00577728		13.4048	0.00449965
		13.4286	0.00101656		13.4286	0.00582086		13.4286	0.0045201
		13.4524	0.00106602		13.4524	0.00583277		13.4524	0.00459326
		13.4762	0.00115589		13.4762	0.00594518		13.4762	0.00463723
		13.5	0.00129145		13.5	0.00591633		13.5	0.00452349
		13.5238	0.00134972		13.5238	0.00581148		13.5238	0.00452469
		13.5476	0.0014665		13.5476	0.00583276		13.5476	0.00443167
		13.5714	0.00150848		13.5714	0.00585725		13.5714	0.00427389
		13.5952	0.0015709		13.5952	0.00583918		13.5952	0.00418079
		13.619	0.00155322		13.619	0.005785		13.619	0.00401915
		13.6429	0.00157529		13.6429	0.00574351		13.6429	0.00394686
		13.6667	0.00156865		13.6667	0.00574269		13.6667	0.00392579
		13.6905	0.00160578		13.6905	0.00583706		13.6905	0.00398123
		13.7143	0.00165428		13.7143	0.00589555		13.7143	0.00391103
		13.7381	0.00171821		13.7381	0.00581669		13.7381	0.00384234
		13.7619	0.00173056		13.7619	0.00580238		13.7619	0.00383525
		13.7857	0.00183586		13.7857	0.00562008		13.7857	0.00373653
		13.8095	0.00191523		13.8095	0.00559118		13.8095	0.00368403
		13.8333	0.0020246		13.8333	0.00561552		13.8333	0.00365276
		13.8571	0.0021633		13.8571	0.00549028		13.8571	0.0036418
		13.881	0.00228911		13.881	0.00563053		13.881	0.00351828
		13.9048	0.00244534		13.9048	0.00565365		13.9048	0.00348352
		13.9286	0.00262737		13.9286	0.00568259		13.9286	0.00343841
		13.9524	0.0027251		13.9524	0.00579382		13.9524	0.00329881
		13.9762	0.00284456		13.9762	0.00585257		13.9762	0.00324983
		14	0.0029024		14	0.00603393		14	0.00308966
		14.0238	0.00304508		14.0238	0.00600286		14.0238	0.00290951
		14.0476	0.00312408		14.0476	0.00620508		14.0476	0.00283905
		14.0714	0.0031262		14.0714	0.00634121		14.0714	0.00272856
		14.0952	0.00314397		14.0952	0.00642274		14.0952	0.00259764
		14.119	0.00322586		14.119	0.00650636		14.119	0.00252496
		14.1429	0.00328012		14.1429	0.00663719		14.1429	0.00251781
		14.1667	0.00329395		14.1667	0.00674086		14.1667	0.00243086
		14.1905	0.0033371		14.1905	0.00682082		14.1905	0.00237997
		14.2143	0.00331726		14.2143	0.00692049		14.2143	0.0022565
		14.2381	0.00336672		14.2381	0.00692472		14.2381	0.0021744
		14.2619	0.00339407		14.2619	0.00702797		14.2619	0.00217719
		14.2857	0.00349004		14.2857	0.0070783		14.2857	0.00216317
		14.3095	0.00345639		14.3095	0.00719623		14.3095	0.00205911
		14.3333	0.00343946		14.3333	0.0073387		14.3333	0.00216874
		14.3571	0.00344592		14.3571	0.00743855		14.3571	0.00230784
		14.381	0.00339462		14.381	0.0075207		14.381	0.00234358
		14.4048	0.00329135		14.4048	0.00760513		14.4048	0.00251374
		14.4286	0.00322726		14.4286	0.00773059		14.4286	0.0026044
		14.4524	0.00318608		14.4524	0.0078826		14.4524	0.00261994
		14.4762	0.0031699		14.4762	0.00801036		14.4762	0.0025932
		14.5	0.00313623		14.5	0.00812475		14.5	0.00270394
		14.5238	0.00312676		14.5238	0.00819952		14.5238	0.00275397
		14.5476	0.0031433		14.5476	0.0082008		14.5476	0.00284455
		14.5714	0.00311409		14.5714	0.00809915		14.5714	0.00294015
		14.5952	0.00311324		14.5952	0.00816721		14.5952	0.00304945
		14.619	0.00312913		14.619	0.0081575		14.619	0.00302218
		14.6429	0.00315475		14.6429	0.00807759		14.6429	0.00299906
		14.6667	0.00317006		14.6667	0.00794496		14.6667	0.00284361
		14.6905	0.00309871		14.6905	0.00784694		14.6905	0.00274377
		14.7143	0.00305104		14.7143	0.00771429		14.7143	0.00268648
		14.7381	0.00303194		14.7381	0.00767524		14.7381	0.00255195
		14.7619	0.00299885		14.7619	0.00749808		14.7619	0.00240283
		14.7857	0.00297912		14.7857	0.00729827		14.7857	0.002308
		14.8095	0.00291065		14.8095	0.00705245		14.8095	0.00226205
		14.8333	0.00289108		14.8333	0.0068071		14.8333	0.00227145
		14.8571	0.00284477		14.8571	0.00652605		14.8571	0.00215492
		14.881	0.00280902		14.881	0.00621838		14.881	0.0021861
		14.9048	0.00277864		14.9048	0.00592591		14.9048	0.00209681
		14.9286	0.00279225		14.9286	0.00563177		14.9286	0.00201197
		14.9524	0.00274824		14.9524	0.00552302		14.9524	0.00193184
		14.9762	0.00273057		14.9762	0.00529126		14.9762	0.00187085
		15	0.00268951		15	0.00521465		15	0.00183239
		15.0238	0.00269957		15.0238	0.00498998		15.0238	0.00161803
		15.0476	0.00269521		15.0476	0.00481162		15.0476	0.00142655
		15.0714	0.00267551		15.0714	0.00478054		15.0714	0.00121743
		15.0952	0.00269325		15.0952	0.0046386		15.0952	0.00102435
		15.119	0.00264886		15.119	0.00451437		15.119	0.000732935
		15.1429	0.00264311		15.1429	0.00438222		15.1429	0.00054239
		15.1667	0.00265796		15.1667	0.00434201		15.1667	0.000479507
		15.1905	0.002644		15.1905	0.00432583		15.1905	0.00037894
		15.2143	0.00264956		15.2143	0.00427967		15.2143	0.000216022
		15.2381	0.00261931		15.2381	0.00433096		15.2381	5.23182e-05
		15.2619	0.00255415		15.2619	0.00419691		15.2619	-0.000119419
		15.2857	0.00251244		15.2857	0.00420297		15.2857	-0.000217487
		15.3095	0.00247484		15.3095	0.00420512		15.3095	-0.00028163
		15.3333	0.00245313		15.3333	0.00427341		15.3333	-0.000336896
		15.3571	0.00247501		15.3571	0.00430157		15.3571	-0.000454908
		15.381	0.0025468		15.381	0.00436001		15.381	-0.000538861
		15.4048	0.0025223		15.4048	0.00439906		15.4048	-0.000583686
		15.4286	0.0025612		15.4286	0.00436627		15.4286	-0.000426826
		15.4524	0.00258487		15.4524	0.0045004		15.4524	-0.000412465
		15.4762	0.00259371		15.4762	0.00460947		15.4762	-0.000392385
		15.5	0.00252999		15.5	0.0046677		15.5	-0.000385741
		15.5238	0.00248289		15.5238	0.00476308		15.5238	-0.000233101
		15.5476	0.00248384		15.5476	0.00489051		15.5476	-0.000114706
		15.5714	0.00238723		15.5714	0.00499104		15.5714	-8.16662e-05
		15.5952	0.00233241		15.5952	0.00509346		15.5952	-1.47757e-05
		15.619	0.00235801		15.619	0.00526309		15.619	-2.19048e-05
		15.6429	0.00234881		15.6429	0.00520121		15.6429	5.3039e-05
		15.6667	0.00239138		15.6667	0.00519927		15.6667	0.000257914
		15.6905	0.00242399		15.6905	0.005198		15.6905	0.000373599
		15.7143	0.00239231		15.7143	0.00530726		15.7143	0.00044846
		15.7381	0.00234308		15.7381	0.00528806		15.7381	0.000562634
		15.7619	0.00228822		15.7619	0.00527274		15.7619	0.000609196
		15.7857	0.00231317		15.7857	0.0052938		15.7857	0.000630578
		15.8095	0.00231203		15.8095	0.00526481		15.8095	0.000514558
		15.8333	0.00235684		15.8333	0.00522518		15.8333	0.000556468
		15.8571	0.00240035		15.8571	0.00519561		15.8571	0.000618368
		15.881	0.002398		15.881	0.00525622		15.881	0.000712147
		15.9048	0.00243777		15.9048	0.00508336		15.9048	0.000770749
		15.9286	0.00244823		15.9286	0.00501183		15.9286	0.00087155
		15.9524	0.00248		15.9524	0.00500653		15.9524	0.000856224
		15.9762	0.00250221		15.9762	0.004993		15.9762	0.00090509
		16	0.00254175		16	0.00491005		16	0.000962506
		16.0238	0.00254841		16.0238	0.00486777		16.0238	0.000968193
		16.0476	0.00251196		16.0476	0.00485899		16.0476	0.0010372
		16.0714	0.0025162		16.0714	0.00486363		16.0714	0.0011658
		16.0952	0.00253088		16.0952	0.0050089		16.0952	0.00121314
		16.1191	0.00254253		16.1191	0.00502198		16.1191	0.00118816
		16.1429	0.00251191		16.1429	0.00513854		16.1429	0.00116757
		16.1667	0.00251655		16.1667	0.0050618		16.1667	0.00107008
		16.1905	0.00256955		16.1905	0.00508189		16.1905	0.00101431
		16.2143	0.00258806		16.2143	0.00516922		16.2143	0.000941485
		16.2381	0.00258772		16.2381	0.00534359		16.2381	0.000943991
		16.2619	0.00260362		16.2619	0.00541478		16.2619	0.000798504
		16.2857	0.00263398		16.2857	0.00543522		16.2857	0.000789623
		16.3095	0.00261151		16.3095	0.00555117		16.3095	0.000723674
		16.3333	0.00262705		16.3333	0.00579744		16.3333	0.000752587
		16.3571	0.00257083		16.3571	0.00598798		16.3571	0.000739893
		16.3809	0.00251976		16.3809	0.00618674		16.3809	0.000727914
		16.4048	0.00246055		16.4048	0.00642358		16.4048	0.000575521
		16.4286	0.00241722		16.4286	0.00662351		16.4286	0.000524557
		16.4524	0.00232829		16.4524	0.00683126		16.4524	0.000547679
		16.4762	0.00228341		16.4762	0.00708678		16.4762	0.000591747
		16.5	0.00226387		16.5	0.00730324		16.5	0.00060296
		16.5238	0.0021937		16.5238	0.00754005		16.5238	0.000656731
		16.5476	0.0021437		16.5476	0.00769454		16.5476	0.000704845
		16.5714	0.00209098		16.5714	0.00795292		16.5714	0.000668895
		16.5952	0.00195188		16.5952	0.00818422		16.5952	0.000740139
		16.6191	0.00191293		16.6191	0.00832521		16.6191	0.000713091
		16.6429	0.0018436		16.6429	0.00851815		16.6429	0.000602247
		16.6667	0.00174698		16.6667	0.00860585		16.6667	0.000517979
		16.6905	0.00160744		16.6905	0.00874226		16.6905	0.000539631
		16.7143	0.00152836		16.7143	0.00890634		16.7143	0.000547809
		16.7381	0.00142317		16.7381	0.00905854		16.7381	0.000514194
		16.7619	0.00124419		16.7619	0.00914668		16.7619	0.000411237
		16.7857	0.00115092		16.7857	0.00914735		16.7857	0.000433168
		16.8095	0.00106511		16.8095	0.00912629		16.8095	0.00045261
		16.8333	0.000999115		16.8333	0.00901069		16.8333	0.000462225
		16.8571	0.000927491		16.8571	0.00902551		16.8571	0.000316858
		16.8809	0.000819057		16.8809	0.00902189		16.8809	0.000114339
		16.9048	0.000755317		16.9048	0.00895935		16.9048	3.68936e-05
		16.9286	0.000727484		16.9286	0.00877686		16.9286	-0.000100056
		16.9524	0.000728308		16.9524	0.008641		16.9524	-0.000252794
		16.9762	0.00075121		16.9762	0.00855366		16.9762	-0.000404778
		17	0.00078893		17	0.00849821		17	-0.000539816
		17.0238	0.000769683		17.0238	0.0083883		17.0238	-0.000488374
		17.0476	0.000844972		17.0476	0.00832409		17.0476	-0.000544178
		17.0714	0.000837951		17.0714	0.00823956		17.0714	-0.00057728
		17.0952	0.00085409		17.0952	0.00806337		17.0952	-0.000654444
		17.1191	0.000912924		17.1191	0.00791822		17.1191	-0.000763271
		17.1429	0.000959949		17.1429	0.00782711		17.1429	-0.000877261
		17.1667	0.000976604		17.1667	0.00769469		17.1667	-0.000933029
		17.1905	0.00102635		17.1905	0.00744		17.1905	-0.00103031
		17.2143	0.00103992		17.2143	0.00723755		17.2143	-0.00108133
		17.2381	0.00107443		17.2381	0.00708305		17.2381	-0.00106973
		17.2619	0.00118125		17.2619	0.00683817		17.2619	-0.00107684
		17.2857	0.00128408		17.2857	0.00665585		17.2857	-0.00105215
		17.3095	0.00138293		17.3095	0.00638182		17.3095	-0.00118328
		17.3333	0.00144821		17.3333	0.00621882		17.3333	-0.00118488
		17.3571	0.00154075		17.3571	0.00601932		17.3571	-0.00122436
		17.3809	0.00164729		17.3809	0.00597607		17.3809	-0.00120076
		17.4048	0.00173266		17.4048	0.00600498		17.4048	-0.00114743
		17.4286	0.00182708		17.4286	0.00590349		17.4286	-0.00114988
		17.4524	0.00194129		17.4524	0.00586607		17.4524	-0.00107383
		17.4762	0.00202502		17.4762	0.0058776		17.4762	-0.00101096
		17.5	0.00203648		17.5	0.00595064		17.5	-0.000956681
		17.5238	0.00210873		17.5238	0.00594556		17.5238	-0.000818331
		17.5476	0.00213341		17.5476	0.00594214		17.5476	-0.000573975
		17.5714	0.0022273		17.5714	0.00592643		17.5714	-0.000425406
		17.5952	0.0023248		17.5952	0.00585849		17.5952	-0.000375016
		17.6191	0.00240375		17.6191	0.00584123		17.6191	-0.0002219
		17.6429	0.0024743		17.6429	0.00583661		17.6429	-0.000208833
		17.6667	0.00254432		17.6667	0.00580576		17.6667	-9.0557e-05
		17.6905	0.00256276		17.6905	0.0058308		17.6905	5.27626e-05
		17.7143	0.00265913		17.7143	0.00586785		17.7143	0.00012514
		17.7381	0.0027691		17.7381	0.00587457		17.7381	0.000127379
		17.7619	0.00284428		17.7619	0.00584357		17.7619	-3.90177e-05
		17.7857	0.00285508		17.7857	0.00583234		17.7857	-1.34759e-05
		17.8095	0.00293664		17.8095	0.00573614		17.8095	-1.90977e-05
		17.8333	0.00301249		17.8333	0.00579529		17.8333	-5.66017e-05
		17.8571	0.00304967		17.8571	0.00584665		17.8571	-0.000125024
		17.8809	0.00305176		17.8809	0.00598475		17.8809	-0.000180345
		17.9048	0.00311536		17.9048	0.00597487		17.9048	-0.000304631
		17.9286	0.00311497		17.9286	0.00599371		17.9286	-0.000408761
		17.9524	0.00311124		17.9524	0.00603616		17.9524	-0.000489313
		17.9762	0.00316894		17.9762	0.00611643		17.9762	-0.000552675
		18	0.003195		18	0.00620616		18	-0.000641277
		18.0238	0.00321074		18.0238	0.00616103		18.0238	-0.000696533
		18.0476	0.0031885		18.0476	0.00612027		18.0476	-0.000853379
		18.0714	0.0031925		18.0714	0.00618228		18.0714	-0.00100306
		18.0952	0.00319056		18.0952	0.00626962		18.0952	-0.00105737
		18.1191	0.00316202		18.1191	0.00644077		18.1191	-0.00112656
		18.1429	0.00318494		18.1429	0.00652614		18.1429	-0.00124874
		18.1667	0.00318548		18.1667	0.00654229		18.1667	-0.00130914
		18.1905	0.00318641		18.1905	0.00652882		18.1905	-0.00135235
		18.2143	0.00315068		18.2143	0.00654167		18.2143	-0.00130279
		18.2381	0.00322484		18.2381	0.00653005		18.2381	-0.00140635
		18.2619	0.00315781		18.2619	0.00653612		18.2619	-0.00157167
		18.2857	0.00314507		18.2857	0.00653286		18.2857	-0.00171875
		18.3095	0.00317968		18.3095	0.00663644		18.3095	-0.00177186
		18.3333	0.00318131		18.3333	0.0067838		18.3333	-0.0018563
		18.3571	0.00321077		18.3571	0.00700968		18.3571	-0.00205991
		18.3809	0.00329581		18.3809	0.00706549		18.3809	-0.00209087
		18.4048	0.00333418		18.4048	0.00716458		18.4048	-0.00206517
		18.4286	0.00335773		18.4286	0.00724724		18.4286	-0.00207381
		18.4524	0.00338568		18.4524	0.00739849		18.4524	-0.00206568
		18.4762	0.00340273		18.4762	0.00759145		18.4762	-0.00213342
		18.5	0.00336824		18.5	0.00786743		18.5	-0.0021624
		18.5238	0.00333797		18.5238	0.00805525		18.5238	-0.00210997
		18.5476	0.00335736		18.5476	0.00832069		18.5476	-0.00209987
		18.5714	0.00337164		18.5714	0.00856813		18.5714	-0.00196068
		18.5952	0.00333991		18.5952	0.00881066		18.5952	-0.00187527
		18.6191	0.00333283		18.6191	0.00886653		18.6191	-0.00188668
		18.6429	0.00330422		18.6429	0.00895371		18.6429	-0.00172913
		18.6667	0.00327504		18.6667	0.00902228		18.6667	-0.00177374
		18.6905	0.00322272		18.6905	0.00918248		18.6905	-0.00157681
		18.7143	0.00323269		18.7143	0.00923826		18.7143	-0.00154046
		18.7381	0.003253		18.7381	0.00928798		18.7381	-0.0013882
		18.7619	0.00328073		18.7619	0.0092792		18.7619	-0.00139841
		18.7857	0.00324609		18.7857	0.00930497		18.7857	-0.00143586
		18.8095	0.0032077		18.8095	0.00931772		18.8095	-0.00142276
		18.8333	0.0031893		18.8333	0.00928837		18.8333	-0.00146842
		18.8571	0.00316729		18.8571	0.00929505		18.8571	-0.00135612
		18.8809	0.00312343		18.8809	0.00929159		18.8809	-0.0013931
		18.9048	0.00313666		18.9048	0.00917764		18.9048	-0.00149621
		18.9286	0.00308279		18.9286	0.00910408		18.9286	-0.00159897
		18.9524	0.00306852		18.9524	0.00907402		18.9524	-0.00165999
		18.9762	0.00305143		18.9762	0.00910804		18.9762	-0.00158964
		19	0.00301911		19	0.0090703		19	-0.00161731
		19.0238	0.00298514		19.0238	0.00913368		19.0238	-0.00172475
		19.0476	0.00290848		19.0476	0.00911147		19.0476	-0.00176533
		19.0714	0.0028242		19.0714	0.00904532		19.0714	-0.00180918
		19.0952	0.00280872		19.0952	0.00894094		19.0952	-0.00180931
		19.1191	0.00273774		19.1191	0.00886349		19.1191	-0.00170728
		19.1429	0.00274872		19.1429	0.00880044		19.1429	-0.00163554
		19.1667	0.00270711		19.1667	0.00860478		19.1667	-0.00168137
		19.1905	0.00264411		19.1905	0.00833652		19.1905	-0.00168109
		19.2143	0.00258373		19.2143	0.00817706		19.2143	-0.00169578
		19.2381	0.00255358		19.2381	0.00801237		19.2381	-0.00175319
		19.2619	0.00250228		19.2619	0.00785365		19.2619	-0.00185159
		19.2857	0.00245862		19.2857	0.00768469		19.2857	-0.00185072
		19.3095	0.00244152		19.3095	0.00755146		19.3095	-0.00182816
		19.3333	0.00237587		19.3333	0.00730278		19.3333	-0.00198408
		19.3571	0.00233398		19.3571	0.00721209		19.3571	-0.00200956
		19.3809	0.00232423		19.3809	0.00709445		19.3809	-0.00214815
		19.4048	0.00232924		19.4048	0.00709653		19.4048	-0.00224334
		19.4286	0.00233354		19.4286	0.00710691		19.4286	-0.00233749
		19.4524	0.00233631		19.4524	0.00712444		19.4524	-0.00242959
		19.4762	0.00233676		19.4762	0.00714795		19.4762	-0.00251863
		19.5	0.00233409		19.5	0.00717628		19.5	-0.00260362
		19.5238	0.00232749		19.5238	0.00720827		19.5238	-0.00268353
		19.5476	0.00231617		19.5476	0.00724276		19.5476	-0.00275737
		19.5714	0.00229933		19.5714	0.00727859		19.5714	-0.00282413
		19.5952	0.00227616		19.5952	0.00731459		19.5952	-0.0028828
		19.6191	0.00224586		19.6191	0.00734961		19.6191	-0.00293238
		19.6429	0.00220764		19.6429	0.00738248		19.6429	-0.00297186
		19.6667	0.00216069		19.6667	0.00741204		19.6667	-0.00300024
		19.6905	0.0021042		19.6905	0.00743713		19.6905	-0.0030165
		19.7143	0.00203739		19.7143	0.00745659		19.7143	-0.00301965
		19.7381	0.00195944		19.7381	0.00746926		19.7381	-0.00300867
		19.7619	0.00186956		19.7619	0.00747397		19.7619	-0.00298256
		19.7857	0.00176695		19.7857	0.00746956		19.7857	-0.00294032
		19.8095	0.0016508		19.8095	0.00745488		19.8095	-0.00288093
		19.8333	0.00152032		19.8333	0.00742876		19.8333	-0.0028034
		19.8571	0.0013747		19.8571	0.00739004		19.8571	-0.00270671
		19.8809	0.00121315		19.8809	0.00733756		19.8809	-0.00258986
		19.9048	0.00103485		19.9048	0.00727015		19.9048	-0.00245184
		19.9286	0.000839021		19.9286	0.00718666		19.9286	-0.00229165
		19.9524	0.000624848		19.9524	0.00708593		19.9524	-0.00210827
		19.9762	0.000391534		19.9762	0.00696678		19.9762	-0.00190072
		20			20			20

## Sheet: Fig.1g
Fig.1g
Info:	g5-HT3.0 DF/F signal in response to whisker stim. in control or SSRI-dosed animals during the Th-SERT time window
Condition:		Control			SSRI
		Time	DF/F		Time	DF/F
		-5	-0.00155001		-5	-0.000465102
		-4.97619	-0.00144163		-4.97619	-0.000349831
		-4.95238	-0.00133583		-4.95238	-0.000247065
		-4.92857	-0.00123269		-4.92857	-0.000156259
		-4.90476	-0.00113226		-4.90476	-7.68675e-05
		-4.88095	-0.0010346		-4.88095	-8.34677e-06
		-4.85714	-0.000939764		-4.85714	4.98484e-05
		-4.83333	-0.000847819		-4.83333	9.8263e-05
		-4.80952	-0.000758822		-4.80952	0.000137442
		-4.78571	-0.000672832		-4.78571	0.00016793
		-4.7619	-0.000589907		-4.7619	0.000190271
		-4.7381	-0.000510107		-4.7381	0.000205012
		-4.71429	-0.000433491		-4.71429	0.000212696
		-4.69048	-0.000360119		-4.69048	0.000213868
		-4.66667	-0.00029005		-4.66667	0.000209074
		-4.64286	-0.000223342		-4.64286	0.000198858
		-4.61905	-0.000160055		-4.61905	0.000183765
		-4.59524	-0.000100248		-4.59524	0.000164341
		-4.57143	-4.39806e-05		-4.57143	0.000141128
		-4.54762	8.68831e-06		-4.54762	0.000114674
		-4.52381	5.76995e-05		-4.52381	8.55215e-05
		-4.5	0.000102994		-4.5	5.42166e-05
		-4.47619	0.000144512		-4.47619	2.13039e-05
		-4.45238	0.000182195		-4.45238	-1.26717e-05
		-4.42857	0.000215983		-4.42857	-4.71655e-05
		-4.40476	0.000245818		-4.40476	-8.16326e-05
		-4.38095	0.000267534		-4.38095	-3.86482e-05
		-4.35714	0.000243794		-4.35714	-6.64616e-05
		-4.33333	0.000300134		-4.33333	-8.10696e-05
		-4.30952	0.000212593		-4.30952	-7.00391e-05
		-4.28571	0.000249206		-4.28571	-0.000158675
		-4.2619	0.000266337		-4.2619	-0.000132447
		-4.2381	0.000229949		-4.2381	-0.000152488
		-4.21429	0.000194016		-4.21429	-0.000152381
		-4.19048	0.000146481		-4.19048	-8.81198e-05
		-4.16667	6.6801e-05		-4.16667	-6.25965e-05
		-4.14286	4.56836e-05		-4.14286	-9.31505e-05
		-4.11905	-2.47481e-05		-4.11905	-0.000154065
		-4.09524	9.70279e-06		-4.09524	-0.000124015
		-4.07143	-8.13042e-06		-4.07143	-8.10641e-05
		-4.04762	-2.88055e-05		-4.04762	-0.000147499
		-4.02381	-1.57972e-05		-4.02381	-0.000148199
		-4	5.99318e-05		-4	-0.000143961
		-3.97619	0.000129612		-3.97619	-0.000144091
		-3.95238	0.000207161		-3.95238	-0.000152599
		-3.92857	0.000309787		-3.92857	-0.000138705
		-3.90476	0.000354372		-3.90476	-0.000171771
		-3.88095	0.000395066		-3.88095	-0.000235618
		-3.85714	0.000504743		-3.85714	-0.000206097
		-3.83333	0.000541084		-3.83333	-0.000324598
		-3.80952	0.000559693		-3.80952	-0.000377946
		-3.78571	0.000621045		-3.78571	-0.000505077
		-3.7619	0.000700066		-3.7619	-0.000537985
		-3.7381	0.000811437		-3.7381	-0.00070843
		-3.71429	0.000894411		-3.71429	-0.000864326
		-3.69048	0.000993529		-3.69048	-0.00091767
		-3.66667	0.00105687		-3.66667	-0.000929642
		-3.64286	0.00121019		-3.64286	-0.0010046
		-3.61905	0.00131502		-3.61905	-0.00103585
		-3.59524	0.0014071		-3.59524	-0.00118509
		-3.57143	0.00132051		-3.57143	-0.00119898
		-3.54762	0.00144219		-3.54762	-0.00117267
		-3.52381	0.00156834		-3.52381	-0.00113264
		-3.5	0.00160302		-3.5	-0.00113216
		-3.47619	0.00168468		-3.47619	-0.00112803
		-3.45238	0.00176295		-3.45238	-0.00101268
		-3.42857	0.00181913		-3.42857	-0.000958016
		-3.40476	0.00183616		-3.40476	-0.00090815
		-3.38095	0.00184987		-3.38095	-0.000896429
		-3.35714	0.00190243		-3.35714	-0.000954596
		-3.33333	0.00193876		-3.33333	-0.00097247
		-3.30952	0.00189026		-3.30952	-0.000948037
		-3.28571	0.00178878		-3.28571	-0.000938911
		-3.2619	0.00175082		-3.2619	-0.000841291
		-3.2381	0.00170892		-3.2381	-0.000779741
		-3.21429	0.00163819		-3.21429	-0.000662598
		-3.19048	0.00155447		-3.19048	-0.000615884
		-3.16667	0.00142766		-3.16667	-0.000592912
		-3.14286	0.00132146		-3.14286	-0.000505654
		-3.11905	0.00120602		-3.11905	-0.000397392
		-3.09524	0.00114786		-3.09524	-0.000369544
		-3.07143	0.00101037		-3.07143	-0.000274486
		-3.04762	0.000776794		-3.04762	-0.000194457
		-3.02381	0.000674981		-3.02381	-0.000227819
		-3	0.000516756		-3	-0.000186395
		-2.97619	0.000434942		-2.97619	-0.000213498
		-2.95238	0.000396297		-2.95238	-0.00026326
		-2.92857	0.00028057		-2.92857	-7.27897e-05
		-2.90476	0.000284639		-2.90476	5.51708e-06
		-2.88095	0.000171804		-2.88095	4.58717e-05
		-2.85714	0.000163548		-2.85714	0.00013107
		-2.83333	0.000246339		-2.83333	0.000282899
		-2.80952	0.000295699		-2.80952	0.000449826
		-2.78571	0.000295159		-2.78571	0.00053413
		-2.7619	0.000262245		-2.7619	0.000590351
		-2.7381	0.000206681		-2.7381	0.000633241
		-2.71429	0.000146619		-2.71429	0.000637486
		-2.69048	0.000149188		-2.69048	0.000620303
		-2.66667	0.000153303		-2.66667	0.000616804
		-2.64286	8.78197e-05		-2.64286	0.000666749
		-2.61905	9.04679e-05		-2.61905	0.000744827
		-2.59524	8.72859e-05		-2.59524	0.000718066
		-2.57143	0.000130181		-2.57143	0.000724537
		-2.54762	9.91685e-05		-2.54762	0.000661421
		-2.52381	0.000119535		-2.52381	0.000748509
		-2.5	0.000117795		-2.5	0.000775384
		-2.47619	0.000123162		-2.47619	0.000860231
		-2.45238	5.21036e-05		-2.45238	0.00086898
		-2.42857	-2.51066e-05		-2.42857	0.000875697
		-2.40476	-0.000135034		-2.40476	0.000927946
		-2.38095	-0.000180859		-2.38095	0.000999396
		-2.35714	-0.000134566		-2.35714	0.0010057
		-2.33333	-0.000228589		-2.33333	0.000988331
		-2.30952	-0.000310059		-2.30952	0.00098957
		-2.28571	-0.000360547		-2.28571	0.000996543
		-2.2619	-0.000479789		-2.2619	0.000985997
		-2.2381	-0.000574829		-2.2381	0.000889433
		-2.21429	-0.000695559		-2.21429	0.000786491
		-2.19048	-0.000781801		-2.19048	0.000669418
		-2.16667	-0.000803007		-2.16667	0.000570652
		-2.14286	-0.000913621		-2.14286	0.000574465
		-2.11905	-0.00102712		-2.11905	0.000548538
		-2.09524	-0.00115015		-2.09524	0.000506839
		-2.07143	-0.00121022		-2.07143	0.00042861
		-2.04762	-0.00131631		-2.04762	0.000339387
		-2.02381	-0.00139184		-2.02381	0.000294764
		-2	-0.00150526		-2	0.000178363
		-1.97619	-0.00158894		-1.97619	0.000102089
		-1.95238	-0.00166579		-1.95238	3.30229e-05
		-1.92857	-0.00168186		-1.92857	-1.84702e-05
		-1.90476	-0.00174682		-1.90476	-0.00010511
		-1.88095	-0.00175513		-1.88095	-0.00014851
		-1.85714	-0.00183118		-1.85714	-0.000224288
		-1.83333	-0.00178725		-1.83333	-0.000261882
		-1.80952	-0.00181834		-1.80952	-0.00025363
		-1.78571	-0.0017554		-1.78571	-0.000196068
		-1.7619	-0.00168888		-1.7619	-8.31792e-05
		-1.7381	-0.00165793		-1.7381	7.83744e-05
		-1.71429	-0.001505		-1.71429	0.000164753
		-1.69048	-0.00141245		-1.69048	0.000329046
		-1.66667	-0.00125591		-1.66667	0.000455923
		-1.64286	-0.00115269		-1.64286	0.000550719
		-1.61905	-0.00113951		-1.61905	0.000696112
		-1.59524	-0.00105889		-1.59524	0.000675184
		-1.57143	-0.000920472		-1.57143	0.00072793
		-1.54762	-0.000748838		-1.54762	0.000787506
		-1.52381	-0.000556349		-1.52381	0.000897017
		-1.5	-0.000374158		-1.5	0.0010316
		-1.47619	-0.000213318		-1.47619	0.00119878
		-1.45238	-3.42797e-05		-1.45238	0.00137616
		-1.42857	0.000174617		-1.42857	0.00149391
		-1.40476	0.00032508		-1.40476	0.00166856
		-1.38095	0.000455986		-1.38095	0.00182185
		-1.35714	0.000542109		-1.35714	0.00197337
		-1.33333	0.000700998		-1.33333	0.00212471
		-1.30952	0.000808648		-1.30952	0.00222338
		-1.28571	0.000880176		-1.28571	0.002428
		-1.2619	0.000963912		-1.2619	0.00251406
		-1.2381	0.001128		-1.2381	0.00269362
		-1.21429	0.00124825		-1.21429	0.0028791
		-1.19048	0.00141301		-1.19048	0.00306552
		-1.16667	0.00159363		-1.16667	0.00317785
		-1.14286	0.00171626		-1.14286	0.00326005
		-1.11905	0.00181968		-1.11905	0.0034343
		-1.09524	0.00197813		-1.09524	0.00347669
		-1.07143	0.00204676		-1.07143	0.00350169
		-1.04762	0.0021655		-1.04762	0.00358975
		-1.02381	0.00226127		-1.02381	0.00363932
		-1	0.00241435		-1	0.00370954
		-0.97619	0.00253805		-0.97619	0.00379775
		-0.95238	0.00257404		-0.95238	0.00378076
		-0.92857	0.0026762		-0.92857	0.00378998
		-0.90476	0.00270851		-0.90476	0.00381729
		-0.88095	0.00278438		-0.88095	0.00386381
		-0.85714	0.00288006		-0.85714	0.00382986
		-0.83333	0.00302304		-0.83333	0.00380674
		-0.80952	0.00310121		-0.80952	0.00379278
		-0.78571	0.00324809		-0.78571	0.00371387
		-0.7619	0.00331695		-0.7619	0.00369874
		-0.7381	0.00341805		-0.7381	0.00370094
		-0.71429	0.00354817		-0.71429	0.00361717
		-0.69048	0.0035864		-0.69048	0.00356777
		-0.66667	0.00364083		-0.66667	0.00350103
		-0.64286	0.00378495		-0.64286	0.00347871
		-0.61905	0.00393927		-0.61905	0.00338052
		-0.59524	0.00408439		-0.59524	0.00338601
		-0.57143	0.0042669		-0.57143	0.00336299
		-0.54762	0.00443451		-0.54762	0.00327199
		-0.52381	0.00459319		-0.52381	0.00326268
		-0.5	0.00477218		-0.5	0.00310452
		-0.47619	0.00482338		-0.47619	0.00303029
		-0.45238	0.00495225		-0.45238	0.00290257
		-0.42857	0.00513637		-0.42857	0.00282534
		-0.40476	0.00531225		-0.40476	0.00275267
		-0.38095	0.00546157		-0.38095	0.00280852
		-0.35714	0.00556839		-0.35714	0.00281835
		-0.33333	0.00571986		-0.33333	0.00288935
		-0.30952	0.00579648		-0.30952	0.00287863
		-0.28571	0.00584081		-0.28571	0.00286976
		-0.2619	0.00592094		-0.2619	0.00288771
		-0.2381	0.00592879		-0.2381	0.00294021
		-0.21429	0.00596159		-0.21429	0.00297681
		-0.19048	0.00602265		-0.19048	0.00293591
		-0.16667	0.00611938		-0.16667	0.00287645
		-0.14286	0.00620853		-0.14286	0.00284118
		-0.11905	0.00621373		-0.11905	0.0028505
		-0.09524	0.00622991		-0.09524	0.00292968
		-0.07143	0.00629795		-0.07143	0.00294247
		-0.04762	0.00630447		-0.04762	0.00303398
		-0.02381	0.00627559		-0.02381	0.00310667
		0	0.00633331		0	0.0031214
		0.02381	0.00626904		0.02381	0.00304296
		0.047619	0.00620188		0.047619	0.00307332
		0.071429	0.00613096		0.071429	0.00317906
		0.095238	0.00608436		0.095238	0.00323585
		0.119048	0.00594588		0.119048	0.00331148
		0.142857	0.00590902		0.142857	0.00333447
		0.166667	0.00581306		0.166667	0.00335049
		0.190476	0.00571366		0.190476	0.00346048
		0.214286	0.00561557		0.214286	0.00355361
		0.238095	0.00547257		0.238095	0.00358111
		0.261905	0.00543389		0.261905	0.00373632
		0.285714	0.00526901		0.285714	0.0037293
		0.309524	0.00517884		0.309524	0.003793
		0.333333	0.00513118		0.333333	0.00388774
		0.357143	0.00503303		0.357143	0.00400684
		0.380952	0.00488903		0.380952	0.00409394
		0.404762	0.00484731		0.404762	0.0042139
		0.428571	0.00474959		0.428571	0.00434171
		0.452381	0.00471709		0.452381	0.00438698
		0.47619	0.00474878		0.47619	0.0045176
		0.5	0.00462474		0.5	0.00467667
		0.52381	0.00460952		0.52381	0.00477056
		0.547619	0.00455783		0.547619	0.00481769
		0.571429	0.00448886		0.571429	0.00478951
		0.595238	0.00445254		0.595238	0.00484165
		0.619048	0.00440035		0.619048	0.00489179
		0.642857	0.00429999		0.642857	0.00486007
		0.666667	0.00422601		0.666667	0.00487086
		0.690476	0.00421801		0.690476	0.00487877
		0.714286	0.00407772		0.714286	0.00497957
		0.738095	0.00411347		0.738095	0.0050021
		0.761905	0.00410772		0.761905	0.00509184
		0.785714	0.00408639		0.785714	0.00521688
		0.809524	0.00399653		0.809524	0.00527191
		0.833333	0.00393298		0.833333	0.00532077
		0.857143	0.00384731		0.857143	0.0053518
		0.880952	0.00373825		0.880952	0.00533491
		0.904762	0.00373424		0.904762	0.00537872
		0.928571	0.00371342		0.928571	0.00537737
		0.952381	0.00355399		0.952381	0.00537443
		0.97619	0.00347959		0.97619	0.00540113
		1	0.00344741		1	0.00535829
		1.02381	0.00337223		1.02381	0.00531313
		1.04762	0.0033425		1.04762	0.00534342
		1.07143	0.00321397		1.07143	0.00541575
		1.09524	0.00318724		1.09524	0.00541172
		1.11905	0.00310738		1.11905	0.00544383
		1.14286	0.00302717		1.14286	0.00548779
		1.16667	0.00291445		1.16667	0.00552693
		1.19048	0.00288501		1.19048	0.00553848
		1.21429	0.00275333		1.21429	0.00545406
		1.23809	0.00268718		1.23809	0.00549023
		1.26191	0.00256676		1.26191	0.00542195
		1.28571	0.00242689		1.28571	0.00531905
		1.30952	0.00235315		1.30952	0.00523292
		1.33333	0.00224373		1.33333	0.00516243
		1.35714	0.00209737		1.35714	0.00518846
		1.38095	0.0020587		1.38095	0.00522502
		1.40476	0.0020387		1.40476	0.00525992
		1.42857	0.00187677		1.42857	0.00530367
		1.45238	0.00181732		1.45238	0.0054911
		1.47619	0.00171617		1.47619	0.00553331
		1.5	0.00172803		1.5	0.00562581
		1.52381	0.00172099		1.52381	0.00566523
		1.54762	0.00166017		1.54762	0.00564789
		1.57143	0.0016154		1.57143	0.00572868
		1.59524	0.00163583		1.59524	0.00586379
		1.61905	0.00160324		1.61905	0.0058928
		1.64286	0.00155661		1.64286	0.00595311
		1.66667	0.00150004		1.66667	0.00600963
		1.69048	0.00142295		1.69048	0.00594501
		1.71429	0.00137303		1.71429	0.00580915
		1.73809	0.00130552		1.73809	0.00571541
		1.76191	0.0012153		1.76191	0.00565539
		1.78571	0.0012149		1.78571	0.00568595
		1.80952	0.00115268		1.80952	0.00575437
		1.83333	0.00116636		1.83333	0.00580459
		1.85714	0.00116046		1.85714	0.00582637
		1.88095	0.0011203		1.88095	0.00588256
		1.90476	0.00104981		1.90476	0.00593977
		1.92857	0.00111403		1.92857	0.00600498
		1.95238	0.00110085		1.95238	0.00596326
		1.97619	0.00110869		1.97619	0.0059714
		2	0.00104211		2	0.00599058
		2.02381	0.00110235		2.02381	0.00599518
		2.04762	0.00103886		2.04762	0.00599182
		2.07143	0.00104855		2.07143	0.00607223
		2.09524	0.00103802		2.09524	0.00614893
		2.11905	0.000959583		2.11905	0.00623709
		2.14286	0.00100873		2.14286	0.00639347
		2.16667	0.0010741		2.16667	0.00641651
		2.19048	0.00113109		2.19048	0.00648857
		2.21429	0.00105695		2.21429	0.00661393
		2.23809	0.00111543		2.23809	0.00674062
		2.26191	0.00111072		2.26191	0.00685052
		2.28571	0.00111465		2.28571	0.00684942
		2.30952	0.00107217		2.30952	0.00696497
		2.33333	0.00103251		2.33333	0.00696057
		2.35714	0.00106285		2.35714	0.00695674
		2.38095	0.00115014		2.38095	0.00693999
		2.40476	0.00108052		2.40476	0.00684608
		2.42857	0.00107516		2.42857	0.00681489
		2.45238	0.0010557		2.45238	0.00675633
		2.47619	0.00104509		2.47619	0.00675764
		2.5	0.0011612		2.5	0.0067281
		2.52381	0.0011357		2.52381	0.00671733
		2.54762	0.00123108		2.54762	0.00677823
		2.57143	0.00139036		2.57143	0.00677327
		2.59524	0.00142377		2.59524	0.00687031
		2.61905	0.00144273		2.61905	0.0068184
		2.64286	0.00157838		2.64286	0.00687351
		2.66667	0.00166152		2.66667	0.00678218
		2.69048	0.00171139		2.69048	0.00665122
		2.71429	0.0017136		2.71429	0.00655191
		2.73809	0.00171683		2.73809	0.00652219
		2.76191	0.00181106		2.76191	0.00654155
		2.78571	0.00179752		2.78571	0.00648868
		2.80952	0.00188706		2.80952	0.00639427
		2.83333	0.00187671		2.83333	0.00631621
		2.85714	0.00188899		2.85714	0.00617089
		2.88095	0.00188324		2.88095	0.0060963
		2.90476	0.00179784		2.90476	0.00609601
		2.92857	0.00173322		2.92857	0.00612475
		2.95238	0.00163602		2.95238	0.00611414
		2.97619	0.00163107		2.97619	0.00615906
		3	0.00157677		3	0.00611295
		3.02381	0.00152349		3.02381	0.005967
		3.04762	0.00142329		3.04762	0.0058964
		3.07143	0.00133834		3.07143	0.00593684
		3.09524	0.00126469		3.09524	0.00591616
		3.11905	0.00118662		3.11905	0.00592488
		3.14286	0.00102787		3.14286	0.00593312
		3.16667	0.000881275		3.16667	0.0059635
		3.19048	0.0007728		3.19048	0.00604742
		3.21429	0.000644588		3.21429	0.00604437
		3.23809	0.00049245		3.23809	0.00612336
		3.26191	0.000416433		3.26191	0.00620573
		3.28571	0.000284564		3.28571	0.00622348
		3.30952	0.000124861		3.30952	0.0061732
		3.33333	3.97918e-05		3.33333	0.00615587
		3.35714	-0.000122913		3.35714	0.00612531
		3.38095	-0.000258168		3.38095	0.00619728
		3.40476	-0.000464153		3.40476	0.00622381
		3.42857	-0.000569668		3.42857	0.00626854
		3.45238	-0.000703643		3.45238	0.00629249
		3.47619	-0.000865921		3.47619	0.00627072
		3.5	-0.000998337		3.5	0.00629737
		3.52381	-0.00110702		3.52381	0.00617825
		3.54762	-0.00117287		3.54762	0.00614099
		3.57143	-0.00128474		3.57143	0.00605025
		3.59524	-0.00142377		3.59524	0.00598775
		3.61905	-0.00146525		3.61905	0.0059099
		3.64286	-0.00157454		3.64286	0.00587164
		3.66667	-0.00160997		3.66667	0.00584784
		3.69048	-0.00160528		3.69048	0.00579183
		3.71429	-0.00165441		3.71429	0.00584966
		3.73809	-0.00162072		3.73809	0.00588886
		3.76191	-0.00159517		3.76191	0.00585577
		3.78571	-0.00164625		3.78571	0.00599618
		3.80952	-0.00164494		3.80952	0.00596207
		3.83333	-0.00168955		3.83333	0.00598972
		3.85714	-0.00177159		3.85714	0.00597846
		3.88095	-0.00186864		3.88095	0.006016
		3.90476	-0.00191002		3.90476	0.00612412
		3.92857	-0.00188938		3.92857	0.00626388
		3.95238	-0.00186233		3.95238	0.00632968
		3.97619	-0.0018906		3.97619	0.00638992
		4	-0.00184735		4	0.00645644
		4.02381	-0.00190476		4.02381	0.00645692
		4.04762	-0.00194653		4.04762	0.00643751
		4.07143	-0.00195997		4.07143	0.00649512
		4.09524	-0.00200706		4.09524	0.00652608
		4.11905	-0.00199522		4.11905	0.00648514
		4.14286	-0.00203863		4.14286	0.00645119
		4.16667	-0.00204149		4.16667	0.0064385
		4.19048	-0.0021131		4.19048	0.00643504
		4.21429	-0.00215701		4.21429	0.00645757
		4.2381	-0.00221282		4.2381	0.00654985
		4.2619	-0.00226497		4.2619	0.00652961
		4.28571	-0.00229335		4.28571	0.00652653
		4.30952	-0.00233881		4.30952	0.00651436
		4.33333	-0.00232992		4.33333	0.00651017
		4.35714	-0.00228866		4.35714	0.00638361
		4.38095	-0.00225996		4.38095	0.00631204
		4.40476	-0.00228834		4.40476	0.00634339
		4.42857	-0.00232838		4.42857	0.00632845
		4.45238	-0.00225681		4.45238	0.00630827
		4.47619	-0.00224977		4.47619	0.00625147
		4.5	-0.0021854		4.5	0.00617118
		4.52381	-0.00208432		4.52381	0.00618122
		4.54762	-0.00208702		4.54762	0.00616289
		4.57143	-0.00209527		4.57143	0.00621806
		4.59524	-0.00205515		4.59524	0.00623831
		4.61905	-0.00194464		4.61905	0.00620749
		4.64286	-0.00190873		4.64286	0.00611905
		4.66667	-0.00182276		4.66667	0.00603961
		4.69048	-0.00173866		4.69048	0.00601521
		4.71429	-0.0016607		4.71429	0.00595807
		4.7381	-0.00158354		4.7381	0.00604747
		4.7619	-0.0014924		4.7619	0.00603099
		4.78571	-0.00148508		4.78571	0.00603952
		4.80952	-0.00145202		4.80952	0.00606536
		4.83333	-0.00137496		4.83333	0.00615137
		4.85714	-0.00131887		4.85714	0.00626476
		4.88095	-0.00126119		4.88095	0.00629751
		4.90476	-0.00125089		4.90476	0.00638629
		4.92857	-0.00115705		4.92857	0.00649636
		4.95238	-0.00113102		4.95238	0.00665893
		4.97619	-0.00110101		4.97619	0.00677071
		5	-0.00115713		5	0.00681117
		5.02381	-0.00116771		5.02381	0.0069045
		5.04762	-0.00113399		5.04762	0.00706731
		5.07143	-0.0011118		5.07143	0.00721295
		5.09524	-0.00099415		5.09524	0.00723321
		5.11905	-0.000960004		5.11905	0.00729609
		5.14286	-0.000967996		5.14286	0.00734916
		5.16667	-0.000933021		5.16667	0.00743636
		5.19048	-0.000953836		5.19048	0.00750401
		5.21429	-0.000972003		5.21429	0.00751386
		5.2381	-0.001043		5.2381	0.00756995
		5.2619	-0.00109559		5.2619	0.00764137
		5.28571	-0.0011738		5.28571	0.00777395
		5.30952	-0.00124071		5.30952	0.00791599
		5.33333	-0.00132792		5.33333	0.00799585
		5.35714	-0.00134135		5.35714	0.00798661
		5.38095	-0.00137653		5.38095	0.0080096
		5.40476	-0.00137765		5.40476	0.00800097
		5.42857	-0.0014112		5.42857	0.00801337
		5.45238	-0.00145022		5.45238	0.00803058
		5.47619	-0.00144958		5.47619	0.00814046
		5.5	-0.00148201		5.5	0.00817062
		5.52381	-0.00142902		5.52381	0.00828788
		5.54762	-0.00141211		5.54762	0.00830312
		5.57143	-0.00136834		5.57143	0.00846327
		5.59524	-0.0013748		5.59524	0.00858325
		5.61905	-0.00126577		5.61905	0.00857808
		5.64286	-0.00116018		5.64286	0.00860478
		5.66667	-0.00119743		5.66667	0.00857594
		5.69048	-0.00115893		5.69048	0.00849621
		5.71429	-0.00118768		5.71429	0.00845282
		5.7381	-0.00118504		5.7381	0.00839767
		5.7619	-0.00111745		5.7619	0.008368
		5.78571	-0.00109948		5.78571	0.00825276
		5.80952	-0.00107242		5.80952	0.00817425
		5.83333	-0.00102975		5.83333	0.00809434
		5.85714	-0.00092498		5.85714	0.00812825
		5.88095	-0.000927204		5.88095	0.00813196
		5.90476	-0.000873658		5.90476	0.00806088
		5.92857	-0.000813221		5.92857	0.00805108
		5.95238	-0.00075918		5.95238	0.00795285
		5.97619	-0.000752234		5.97619	0.00785916
		6	-0.00071597		6	0.00782098
		6.02381	-0.000664232		6.02381	0.00774741
		6.04762	-0.000604854		6.04762	0.00760382
		6.07143	-0.000506655		6.07143	0.00751587
		6.09524	-0.000439383		6.09524	0.00749616
		6.11905	-0.00035509		6.11905	0.00744631
		6.14286	-0.000258606		6.14286	0.00733087
		6.16667	-0.000166209		6.16667	0.00716896
		6.19048	-8.19672e-05		6.19048	0.00710836
		6.21429	0.00014346		6.21429	0.00697277
		6.2381	0.000302937		6.2381	0.00696883
		6.2619	0.000340182		6.2619	0.00689766
		6.28571	0.000410401		6.28571	0.00683036
		6.30952	0.000497801		6.30952	0.00681628
		6.33333	0.000584049		6.33333	0.00675018
		6.35714	0.000626879		6.35714	0.00671427
		6.38095	0.000699455		6.38095	0.00663966
		6.40476	0.000809118		6.40476	0.00649417
		6.42857	0.000877553		6.42857	0.00649358
		6.45238	0.000927308		6.45238	0.00646487
		6.47619	0.00103218		6.47619	0.00637951
		6.5	0.00106562		6.5	0.00621564
		6.52381	0.00114181		6.52381	0.00613391
		6.54762	0.00118585		6.54762	0.0060226
		6.57143	0.0012743		6.57143	0.00606257
		6.59524	0.00134311		6.59524	0.00612104
		6.61905	0.00133692		6.61905	0.00616367
		6.64286	0.00140221		6.64286	0.00623719
		6.66667	0.00150685		6.66667	0.00636955
		6.69048	0.00153243		6.69048	0.00638381
		6.71429	0.00159552		6.71429	0.00639886
		6.7381	0.00158899		6.7381	0.00639193
		6.7619	0.00155614		6.7619	0.00637617
		6.78571	0.0015047		6.78571	0.00631536
		6.80952	0.00148769		6.80952	0.00627238
		6.83333	0.00134124		6.83333	0.00618393
		6.85714	0.00119505		6.85714	0.00609482
		6.88095	0.00112794		6.88095	0.00609147
		6.90476	0.00103777		6.90476	0.00611123
		6.92857	0.0010318		6.92857	0.00605338
		6.95238	0.00103388		6.95238	0.00600557
		6.97619	0.000984585		6.97619	0.0059623
		7	0.000945285		7	0.00600842
		7.02381	0.000888604		7.02381	0.00601377
		7.04762	0.000799079		7.04762	0.0060184
		7.07143	0.000795482		7.07143	0.00596047
		7.09524	0.000760456		7.09524	0.00591687
		7.11905	0.000668233		7.11905	0.00593706
		7.14286	0.000601278		7.14286	0.00593734
		7.16667	0.000594885		7.16667	0.00590696
		7.19048	0.000576877		7.19048	0.00582824
		7.21429	0.000548628		7.21429	0.00584208
		7.2381	0.000582486		7.2381	0.00578136
		7.2619	0.000543753		7.2619	0.0058017
		7.28571	0.000546786		7.28571	0.0057727
		7.30952	0.000558642		7.30952	0.00575525
		7.33333	0.000611892		7.33333	0.00579911
		7.35714	0.000662545		7.35714	0.0058978
		7.38095	0.000735558		7.38095	0.00590807
		7.40476	0.000758892		7.40476	0.00594194
		7.42857	0.000734741		7.42857	0.00602631
		7.45238	0.000694936		7.45238	0.00604994
		7.47619	0.000721335		7.47619	0.00609273
		7.5	0.000782348		7.5	0.00613831
		7.52381	0.00077709		7.52381	0.00616697
		7.54762	0.000808562		7.54762	0.00622925
		7.57143	0.000868061		7.57143	0.00629305
		7.59524	0.000869997		7.59524	0.00638572
		7.61905	0.000793463		7.61905	0.00654627
		7.64286	0.000739376		7.64286	0.00663042
		7.66667	0.000717477		7.66667	0.00665373
		7.69048	0.000648472		7.69048	0.00668757
		7.71429	0.000668127		7.71429	0.00680548
		7.7381	0.000608315		7.7381	0.00680037
		7.7619	0.000558881		7.7619	0.00685305
		7.78571	0.0004908		7.78571	0.00688607
		7.80952	0.000401292		7.80952	0.00684544
		7.83333	0.000377893		7.83333	0.00679904
		7.85714	0.000305612		7.85714	0.0067294
		7.88095	0.000227688		7.88095	0.00660264
		7.90476	0.000130356		7.90476	0.00650915
		7.92857	1.40341e-05		7.92857	0.00639147
		7.95238	-6.43554e-05		7.95238	0.00629305
		7.97619	-0.000170358		7.97619	0.00622587
		8	-0.000293146		8	0.00612558
		8.02381	-0.000414608		8.02381	0.00606447
		8.04762	-0.00050072		8.04762	0.00600684
		8.07143	-0.00046832		8.07143	0.00596036
		8.09524	-0.000486392		8.09524	0.00580588
		8.11905	-0.000494188		8.11905	0.00561599
		8.14286	-0.000537767		8.14286	0.00549319
		8.16667	-0.000597533		8.16667	0.00537562
		8.19048	-0.000712792		8.19048	0.00525139
		8.21429	-0.000776018		8.21429	0.00514632
		8.23809	-0.00075985		8.23809	0.00498871
		8.26191	-0.000723004		8.26191	0.00489014
		8.28571	-0.00078005		8.28571	0.0047474
		8.30952	-0.000753731		8.30952	0.00459147
		8.33333	-0.000662244		8.33333	0.00443221
		8.35714	-0.000627925		8.35714	0.00420719
		8.38095	-0.000579039		8.38095	0.00404659
		8.40476	-0.000497017		8.40476	0.00391349
		8.42857	-0.000446739		8.42857	0.0036908
		8.45238	-0.000483112		8.45238	0.0036076
		8.47619	-0.000424508		8.47619	0.00353854
		8.5	-0.000379586		8.5	0.00356536
		8.52381	-0.000311445		8.52381	0.00356664
		8.54762	-0.000195963		8.54762	0.00355381
		8.57143	-0.000145316		8.57143	0.00350819
		8.59524	-4.74818e-05		8.59524	0.00356676
		8.61905	7.27617e-05		8.61905	0.0035951
		8.64286	0.000150008		8.64286	0.0036507
		8.66667	0.000272059		8.66667	0.00365908
		8.69048	0.000344448		8.69048	0.0037099
		8.71429	0.000450306		8.71429	0.00370188
		8.73809	0.000496008		8.73809	0.00371536
		8.76191	0.000518607		8.76191	0.0037706
		8.78571	0.000561915		8.78571	0.00380348
		8.80952	0.000565155		8.80952	0.00382857
		8.83333	0.000623445		8.83333	0.00380874
		8.85714	0.000639301		8.85714	0.00367916
		8.88095	0.000675513		8.88095	0.00361163
		8.90476	0.00066903		8.90476	0.0035892
		8.92857	0.000615111		8.92857	0.00347865
		8.95238	0.000611654		8.95238	0.00335369
		8.97619	0.000643539		8.97619	0.00331414
		9	0.000605555		9	0.00326231
		9.02381	0.000620958		9.02381	0.00320662
		9.04762	0.000624585		9.04762	0.00315956
		9.07143	0.000569616		9.07143	0.00320633
		9.09524	0.000494851		9.09524	0.00323441
		9.11905	0.000478989		9.11905	0.0032321
		9.14286	0.000420829		9.14286	0.00326569
		9.16667	0.000327737		9.16667	0.00327819
		9.19048	0.000271564		9.19048	0.00322866
		9.21429	0.000206646		9.21429	0.00321179
		9.23809	0.00017813		9.23809	0.00313777
		9.26191	0.000146053		9.26191	0.00316179
		9.28571	4.42096e-05		9.28571	0.00319199
		9.30952	-1.56562e-05		9.30952	0.00311522
		9.33333	-7.15209e-05		9.33333	0.00306309
		9.35714	-8.8431e-05		9.35714	0.00302534
		9.38095	-0.00014882		9.38095	0.00299082
		9.40476	-0.000114119		9.40476	0.00300231
		9.42857	-7.2994e-05		9.42857	0.00283688
		9.45238	-0.000108859		9.45238	0.00275493
		9.47619	-9.14182e-05		9.47619	0.00264595
		9.5	-2.74872e-05		9.5	0.00256559
		9.52381	-1.31657e-05		9.52381	0.00252617
		9.54762	4.79736e-06		9.54762	0.00241794
		9.57143	6.90168e-05		9.57143	0.00239529
		9.59524	8.82425e-05		9.59524	0.00227674
		9.61905	5.09979e-05		9.61905	0.00232921
		9.64286	0.000125622		9.64286	0.00250431
		9.66667	0.000212512		9.66667	0.0026358
		9.69048	0.000293624		9.69048	0.00279146
		9.71429	0.000345561		9.71429	0.00283955
		9.73809	0.000430101		9.73809	0.00293223
		9.76191	0.000561874		9.76191	0.00301824
		9.78571	0.00060277		9.78571	0.0030489
		9.80952	0.000672553		9.80952	0.0031005
		9.83333	0.000692536		9.83333	0.00312605
		9.85714	0.000728207		9.85714	0.00310092
		9.88095	0.00073151		9.88095	0.00320489
		9.90476	0.000713907		9.90476	0.00329225
		9.92857	0.000725666		9.92857	0.00337372
		9.95238	0.000758955		9.95238	0.00346924
		9.97619	0.000754793		9.97619	0.00353758
		10	0.00070127		10	0.00353757
		10.0238	0.000709962		10.0238	0.00353724
		10.0476	0.000670121		10.0476	0.00349316
		10.0714	0.000669031		10.0714	0.00356761
		10.0952	0.000603817		10.0952	0.00369695
		10.119	0.000630632		10.119	0.00371398
		10.1429	0.000674068		10.1429	0.00378187
		10.1667	0.00068556		10.1667	0.00389047
		10.1905	0.000671213		10.1905	0.00393923
		10.2143	0.000607777		10.2143	0.00403117
		10.2381	0.000517276		10.2381	0.00417107
		10.2619	0.000421114		10.2619	0.00431386
		10.2857	0.000373419		10.2857	0.00430935
		10.3095	0.000240271		10.3095	0.00441177
		10.3333	0.000137163		10.3333	0.00450666
		10.3571	9.19167e-05		10.3571	0.00453173
		10.381	4.87791e-05		10.381	0.00457762
		10.4048	6.62444e-06		10.4048	0.00465802
		10.4286	-2.9962e-05		10.4286	0.0047432
		10.4524	-0.000101502		10.4524	0.00488307
		10.4762	-9.76827e-05		10.4762	0.00486335
		10.5	-0.000100052		10.5	0.00481354
		10.5238	-8.42984e-05		10.5238	0.00479422
		10.5476	-4.62237e-05		10.5476	0.00482264
		10.5714	-8.17853e-06		10.5714	0.00482174
		10.5952	3.62897e-05		10.5952	0.00483933
		10.619	5.50161e-05		10.619	0.00479144
		10.6429	0.000131893		10.6429	0.0048406
		10.6667	0.000246709		10.6667	0.00484453
		10.6905	0.000294062		10.6905	0.00483814
		10.7143	0.000342846		10.7143	0.00476906
		10.7381	0.000414582		10.7381	0.00468386
		10.7619	0.000532259		10.7619	0.00464177
		10.7857	0.000653673		10.7857	0.00461014
		10.8095	0.000689933		10.8095	0.00467229
		10.8333	0.000793243		10.8333	0.00466977
		10.8571	0.000847333		10.8571	0.00459514
		10.881	0.000948571		10.881	0.00452623
		10.9048	0.000992977		10.9048	0.00447754
		10.9286	0.00108723		10.9286	0.00446862
		10.9524	0.00116628		10.9524	0.00435613
		10.9762	0.00118371		10.9762	0.00422642
		11	0.00128971		11	0.00418489
		11.0238	0.00129272		11.0238	0.00412864
		11.0476	0.001358		11.0476	0.00413453
		11.0714	0.00139633		11.0714	0.00421333
		11.0952	0.00150243		11.0952	0.0041758
		11.119	0.00162461		11.119	0.00416729
		11.1429	0.00166055		11.1429	0.00417462
		11.1667	0.00169322		11.1667	0.00417735
		11.1905	0.00177462		11.1905	0.00405298
		11.2143	0.00191746		11.2143	0.00400022
		11.2381	0.00195956		11.2381	0.00389111
		11.2619	0.00201129		11.2619	0.00384698
		11.2857	0.00210286		11.2857	0.00380472
		11.3095	0.00216893		11.3095	0.00369891
		11.3333	0.00218751		11.3333	0.003711
		11.3571	0.00219878		11.3571	0.00368414
		11.381	0.00215974		11.381	0.00370312
		11.4048	0.00208172		11.4048	0.00370149
		11.4286	0.00208562		11.4286	0.00359927
		11.4524	0.0021246		11.4524	0.00355985
		11.4762	0.00215791		11.4762	0.00352185
		11.5	0.00214564		11.5	0.00353592
		11.5238	0.00221718		11.5238	0.00347335
		11.5476	0.00230172		11.5476	0.00339062
		11.5714	0.00235482		11.5714	0.00342904
		11.5952	0.00241095		11.5952	0.00341075
		11.619	0.00245639		11.619	0.00342751
		11.6429	0.0025244		11.6429	0.00346491
		11.6667	0.00265367		11.6667	0.00344601
		11.6905	0.00272809		11.6905	0.00348371
		11.7143	0.00290465		11.7143	0.00346037
		11.7381	0.00307484		11.7381	0.00348459
		11.7619	0.0031889		11.7619	0.00346658
		11.7857	0.00321814		11.7857	0.00345372
		11.8095	0.00326301		11.8095	0.00341778
		11.8333	0.00331125		11.8333	0.00338901
		11.8571	0.00331321		11.8571	0.00329361
		11.881	0.00333497		11.881	0.00324789
		11.9048	0.00342149		11.9048	0.00322362
		11.9286	0.00345669		11.9286	0.00314954
		11.9524	0.00355173		11.9524	0.00310059
		11.9762	0.00362277		11.9762	0.0031209
		12	0.00360581		12	0.00308456
		12.0238	0.00361019		12.0238	0.00312571
		12.0476	0.00367528		12.0476	0.00312341
		12.0714	0.00373652		12.0714	0.00322141
		12.0952	0.00371996		12.0952	0.00329329
		12.119	0.00379489		12.119	0.00327508
		12.1429	0.00378696		12.1429	0.003248
		12.1667	0.00379107		12.1667	0.0032023
		12.1905	0.0038215		12.1905	0.00329323
		12.2143	0.00377665		12.2143	0.00334315
		12.2381	0.00372202		12.2381	0.00333643
		12.2619	0.00373142		12.2619	0.00335536
		12.2857	0.00374371		12.2857	0.00338665
		12.3095	0.00363789		12.3095	0.00338083
		12.3333	0.003549		12.3333	0.00333022
		12.3571	0.00344248		12.3571	0.00328723
		12.381	0.00335314		12.381	0.00315922
		12.4048	0.00323994		12.4048	0.00311592
		12.4286	0.00310432		12.4286	0.00301258
		12.4524	0.00299476		12.4524	0.00296045
		12.4762	0.0028596		12.4762	0.00288774
		12.5	0.00266088		12.5	0.0027976
		12.5238	0.00253473		12.5238	0.00274204
		12.5476	0.00237774		12.5476	0.00266643
		12.5714	0.00219996		12.5714	0.00267507
		12.5952	0.00210946		12.5952	0.00264718
		12.619	0.00203595		12.619	0.00264585
		12.6429	0.00194421		12.6429	0.00269888
		12.6667	0.00182874		12.6667	0.00274256
		12.6905	0.00173932		12.6905	0.00275047
		12.7143	0.0016791		12.7143	0.00281683
		12.7381	0.00162357		12.7381	0.00285202
		12.7619	0.00154984		12.7619	0.00291049
		12.7857	0.00148425		12.7857	0.00290795
		12.8095	0.00141941		12.8095	0.00290131
		12.8333	0.0013909		12.8333	0.00284377
		12.8571	0.00128964		12.8571	0.00273394
		12.881	0.0011955		12.881	0.00269175
		12.9048	0.00114727		12.9048	0.0026114
		12.9286	0.00100209		12.9286	0.002606
		12.9524	0.000815172		12.9524	0.00252951
		12.9762	0.000678731		12.9762	0.00248283
		13	0.000617557		13	0.00247884
		13.0238	0.00055735		13.0238	0.00251797
		13.0476	0.000534384		13.0476	0.00252491
		13.0714	0.000540477		13.0714	0.00249903
		13.0952	0.000548928		13.0952	0.0024649
		13.119	0.000508672		13.119	0.00236238
		13.1429	0.000559031		13.1429	0.00244245
		13.1667	0.000578424		13.1667	0.00249981
		13.1905	0.000597543		13.1905	0.00245999
		13.2143	0.000661184		13.2143	0.00251622
		13.2381	0.000705236		13.2381	0.00250121
		13.2619	0.00069201		13.2619	0.00252681
		13.2857	0.00071857		13.2857	0.00244856
		13.3095	0.000750866		13.3095	0.00235369
		13.3333	0.000728552		13.3333	0.00225295
		13.3571	0.000745531		13.3571	0.00218924
		13.381	0.000780194		13.381	0.00227662
		13.4048	0.000776709		13.4048	0.00222496
		13.4286	0.00082982		13.4286	0.00232261
		13.4524	0.000935838		13.4524	0.00235808
		13.4762	0.000912719		13.4762	0.00235094
		13.5	0.000871628		13.5	0.00230627
		13.5238	0.000899692		13.5238	0.00238621
		13.5476	0.000924475		13.5476	0.00237746
		13.5714	0.000944636		13.5714	0.00229321
		13.5952	0.000956271		13.5952	0.00227637
		13.619	0.00102867		13.619	0.00225121
		13.6429	0.00111821		13.6429	0.00222331
		13.6667	0.00114831		13.6667	0.00217332
		13.6905	0.00119137		13.6905	0.00223017
		13.7143	0.00122994		13.7143	0.00232033
		13.7381	0.00124145		13.7381	0.00233529
		13.7619	0.00130788		13.7619	0.00240151
		13.7857	0.00136697		13.7857	0.00243945
		13.8095	0.00140522		13.8095	0.00243465
		13.8333	0.00141417		13.8333	0.00243398
		13.8571	0.00142488		13.8571	0.0024753
		13.881	0.00141133		13.881	0.00247178
		13.9048	0.00136959		13.9048	0.00251994
		13.9286	0.00132732		13.9286	0.00250768
		13.9524	0.00122887		13.9524	0.00246009
		13.9762	0.00114952		13.9762	0.00243027
		14	0.00108432		14	0.00239015
		14.0238	0.000969146		14.0238	0.00232447
		14.0476	0.000832225		14.0476	0.00232582
		14.0714	0.000733735		14.0714	0.00232469
		14.0952	0.000731998		14.0952	0.00228462
		14.119	0.000670129		14.119	0.00226124
		14.1429	0.000653405		14.1429	0.00220694
		14.1667	0.000645288		14.1667	0.00221228
		14.1905	0.000614054		14.1905	0.00226044
		14.2143	0.000528647		14.2143	0.00220931
		14.2381	0.000449423		14.2381	0.00213799
		14.2619	0.000349408		14.2619	0.0020409
		14.2857	0.000277431		14.2857	0.002095
		14.3095	0.000179215		14.3095	0.00209705
		14.3333	0.000125524		14.3333	0.00209937
		14.3571	0.000100276		14.3571	0.00207239
		14.381	0.000114593		14.381	0.00194876
		14.4048	-1.00623e-05		14.4048	0.00199411
		14.4286	-7.42432e-05		14.4286	0.00195071
		14.4524	-4.45141e-05		14.4524	0.00190703
		14.4762	-4.73635e-05		14.4762	0.00188014
		14.5	-7.72311e-05		14.5	0.00188995
		14.5238	-2.10891e-05		14.5238	0.00193158
		14.5476	-3.9442e-05		14.5476	0.00204407
		14.5714	2.64325e-05		14.5714	0.00215408
		14.5952	4.85651e-05		14.5952	0.00216798
		14.619	8.24159e-05		14.619	0.0022387
		14.6429	0.000138971		14.6429	0.00218303
		14.6667	0.000171786		14.6667	0.00224214
		14.6905	0.000244767		14.6905	0.00230873
		14.7143	0.000368102		14.7143	0.00230098
		14.7381	0.000380506		14.7381	0.00220637
		14.7619	0.000487313		14.7619	0.00226093
		14.7857	0.000594684		14.7857	0.00223067
		14.8095	0.00068502		14.8095	0.00219054
		14.8333	0.000794358		14.8333	0.00204344
		14.8571	0.000791848		14.8571	0.00197311
		14.881	0.000849144		14.881	0.00200577
		14.9048	0.000966495		14.9048	0.00200298
		14.9286	0.00110646		14.9286	0.00193564
		14.9524	0.00122062		14.9524	0.00193778
		14.9762	0.00125941		14.9762	0.00193981
		15	0.00129035		15	0.00187069
		15.0238	0.00130777		15.0238	0.00180416
		15.0476	0.00135689		15.0476	0.00169279
		15.0714	0.00142058		15.0714	0.0016087
		15.0952	0.00152174		15.0952	0.00146855
		15.119	0.0015215		15.119	0.00133609
		15.1429	0.00156741		15.1429	0.00118115
		15.1667	0.00165888		15.1667	0.00105292
		15.1905	0.0016845		15.1905	0.000855299
		15.2143	0.00170144		15.2143	0.000693652
		15.2381	0.00173543		15.2381	0.000532402
		15.2619	0.00173029		15.2619	0.000380267
		15.2857	0.00175204		15.2857	0.000281812
		15.3095	0.00172882		15.3095	8.88354e-05
		15.3333	0.00163716		15.3333	-5.93286e-05
		15.3571	0.00152958		15.3571	-0.000207262
		15.381	0.00146934		15.381	-0.000322764
		15.4048	0.0014451		15.4048	-0.000442638
		15.4286	0.00137607		15.4286	-0.000529889
		15.4524	0.00131236		15.4524	-0.000618112
		15.4762	0.00125803		15.4762	-0.000682849
		15.5	0.00122457		15.5	-0.000783754
		15.5238	0.00117397		15.5238	-0.000889069
		15.5476	0.00116116		15.5476	-0.000904772
		15.5714	0.00106177		15.5714	-0.000997326
		15.5952	0.000914744		15.5952	-0.000998009
		15.619	0.000834473		15.619	-0.0010173
		15.6429	0.000697392		15.6429	-0.000984288
		15.6667	0.000602841		15.6667	-0.00094111
		15.6905	0.000588289		15.6905	-0.000881598
		15.7143	0.000528406		15.7143	-0.000822942
		15.7381	0.000414184		15.7381	-0.000729677
		15.7619	0.000336256		15.7619	-0.0006684
		15.7857	0.000293793		15.7857	-0.000607509
		15.8095	0.000339467		15.8095	-0.000519261
		15.8333	0.000323579		15.8333	-0.000418052
		15.8571	0.000296278		15.8571	-0.000290951
		15.881	0.000237758		15.881	-0.000251396
		15.9048	0.000230776		15.9048	-0.00023513
		15.9286	0.000125245		15.9286	-6.72999e-05
		15.9524	0.000151539		15.9524	6.41364e-05
		15.9762	0.000138769		15.9762	-1.28092e-05
		16	0.000206756		16	2.25066e-05
		16.0238	0.000310002		16.0238	2.79572e-05
		16.0476	0.000304104		16.0476	0.000105284
		16.0714	0.000422951		16.0714	0.000160587
		16.0952	0.000583036		16.0952	0.000181212
		16.1191	0.000703967		16.1191	0.000182646
		16.1429	0.000814963		16.1429	0.000295777
		16.1667	0.000932177		16.1667	0.000311432
		16.1905	0.00100772		16.1905	0.000312245
		16.2143	0.0011079		16.2143	0.000320671
		16.2381	0.00122859		16.2381	0.000313734
		16.2619	0.00132537		16.2619	0.000393648
		16.2857	0.00130677		16.2857	0.000362204
		16.3095	0.00121444		16.3095	0.000350787
		16.3333	0.00129524		16.3333	0.000344334
		16.3571	0.00132372		16.3571	0.000280126
		16.3809	0.00131944		16.3809	0.000125896
		16.4048	0.00131364		16.4048	9.37752e-05
		16.4286	0.00125202		16.4286	4.72487e-05
		16.4524	0.00119676		16.4524	-4.2693e-05
		16.4762	0.00118299		16.4762	-0.000106353
		16.5	0.00117025		16.5	-0.000219378
		16.5238	0.00108959		16.5238	-0.000196977
		16.5476	0.00112974		16.5476	-0.00021668
		16.5714	0.00110953		16.5714	-0.000195027
		16.5952	0.00106051		16.5952	-0.000139346
		16.6191	0.00100913		16.6191	-0.000185103
		16.6429	0.000974175		16.6429	-0.000204657
		16.6667	0.000908517		16.6667	-0.000182965
		16.6905	0.000830022		16.6905	-0.000128719
		16.7143	0.000643642		16.7143	-0.00020121
		16.7381	0.000498574		16.7381	-0.000216619
		16.7619	0.000347039		16.7619	-0.000263615
		16.7857	0.000243945		16.7857	-0.000239663
		16.8095	0.000175173		16.8095	-0.000202551
		16.8333	0.000111365		16.8333	-0.000237044
		16.8571	0.000136137		16.8571	-0.000275374
		16.8809	0.00013928		16.8809	-0.000251862
		16.9048	-1.13976e-05		16.9048	-0.000223434
		16.9286	-7.73488e-05		16.9286	-0.000236826
		16.9524	-0.000159442		16.9524	-0.000243533
		16.9762	-0.000163267		16.9762	-0.000291224
		17	-0.000207681		17	-0.000329238
		17.0238	-0.000289269		17.0238	-0.000313526
		17.0476	-0.000333594		17.0476	-0.000374159
		17.0714	-0.000409051		17.0714	-0.000437922
		17.0952	-0.000388623		17.0952	-0.000443568
		17.1191	-0.000364035		17.1191	-0.000470096
		17.1429	-0.000190958		17.1429	-0.000507615
		17.1667	-0.000128487		17.1667	-0.000517083
		17.1905	-4.34948e-05		17.1905	-0.000539383
		17.2143	-9.03011e-06		17.2143	-0.000604175
		17.2381	4.53653e-05		17.2381	-0.000583741
		17.2619	0.000175078		17.2619	-0.000483988
		17.2857	0.000285151		17.2857	-0.000431305
		17.3095	0.000345106		17.3095	-0.000409823
		17.3333	0.000372605		17.3333	-0.000361106
		17.3571	0.000362079		17.3571	-0.000348608
		17.3809	0.000354942		17.3809	-0.000250685
		17.4048	0.000361008		17.4048	-0.000180128
		17.4286	0.000410668		17.4286	-0.000143702
		17.4524	0.000361095		17.4524	-0.000110814
		17.4762	0.000371169		17.4762	-0.000125868
		17.5	0.000411035		17.5	-7.83515e-05
		17.5238	0.000475033		17.5238	2.25354e-05
		17.5476	0.00042288		17.5476	-1.20568e-06
		17.5714	0.000379318		17.5714	1.83928e-06
		17.5952	0.000344344		17.5952	0.00011452
		17.6191	0.000313557		17.6191	0.000158293
		17.6429	0.000270432		17.6429	0.000223628
		17.6667	0.000245913		17.6667	0.000259076
		17.6905	0.000185123		17.6905	0.000291034
		17.7143	0.000126185		17.7143	0.000325938
		17.7381	3.02411e-05		17.7381	0.000316217
		17.7619	-7.56261e-05		17.7619	0.000328378
		17.7857	-8.8439e-05		17.7857	0.000317119
		17.8095	-0.000121663		17.8095	0.000239837
		17.8333	-0.000265225		17.8333	0.000237369
		17.8571	-0.000372477		17.8571	0.000248509
		17.8809	-0.000454182		17.8809	0.000168773
		17.9048	-0.000514457		17.9048	0.000123715
		17.9286	-0.00047759		17.9286	0.000111806
		17.9524	-0.000551501		17.9524	6.6962e-05
		17.9762	-0.000639878		17.9762	-1.20497e-05
		18	-0.000719313		18	-3.28597e-05
		18.0238	-0.000845134		18.0238	-2.60219e-05
		18.0476	-0.000918845		18.0476	-4.03118e-05
		18.0714	-0.00104546		18.0714	2.01798e-05
		18.0952	-0.0012733		18.0952	-2.66243e-05
		18.1191	-0.0013612		18.1191	-6.31781e-05
		18.1429	-0.00140927		18.1429	-0.000107712
		18.1667	-0.00142263		18.1667	-0.000234542
		18.1905	-0.00144529		18.1905	-0.000339249
		18.2143	-0.00147126		18.2143	-0.000440877
		18.2381	-0.00154921		18.2381	-0.000593604
		18.2619	-0.00156998		18.2619	-0.000695681
		18.2857	-0.001539		18.2857	-0.000786406
		18.3095	-0.00149424		18.3095	-0.000967507
		18.3333	-0.00149115		18.3333	-0.00102643
		18.3571	-0.00151926		18.3571	-0.00122253
		18.3809	-0.00154808		18.3809	-0.00145574
		18.4048	-0.00159455		18.4048	-0.00154913
		18.4286	-0.00151481		18.4286	-0.00157386
		18.4524	-0.00148739		18.4524	-0.00166659
		18.4762	-0.0015147		18.4762	-0.00181238
		18.5	-0.00156831		18.5	-0.00188705
		18.5238	-0.00156855		18.5238	-0.00189806
		18.5476	-0.00156157		18.5476	-0.00188513
		18.5714	-0.00147622		18.5714	-0.00189444
		18.5952	-0.00143963		18.5952	-0.00195239
		18.6191	-0.00134806		18.6191	-0.00206579
		18.6429	-0.00135693		18.6429	-0.00217074
		18.6667	-0.00134378		18.6667	-0.00224806
		18.6905	-0.00136403		18.6905	-0.00221922
		18.7143	-0.00138192		18.7143	-0.00226453
		18.7381	-0.00138292		18.7381	-0.00232886
		18.7619	-0.00133638		18.7619	-0.00237671
		18.7857	-0.00131612		18.7857	-0.00242107
		18.8095	-0.00133194		18.8095	-0.00248922
		18.8333	-0.00125158		18.8333	-0.00249459
		18.8571	-0.00119909		18.8571	-0.00262725
		18.8809	-0.00119955		18.8809	-0.00261972
		18.9048	-0.0011694		18.9048	-0.0025565
		18.9286	-0.00106785		18.9286	-0.00244938
		18.9524	-0.000934871		18.9524	-0.00239433
		18.9762	-0.000877721		18.9762	-0.00235814
		19	-0.000886576		19	-0.00233729
		19.0238	-0.000868524		19.0238	-0.00224241
		19.0476	-0.00078039		19.0476	-0.0021753
		19.0714	-0.00070215		19.0714	-0.0021237
		19.0952	-0.000674168		19.0952	-0.00206866
		19.1191	-0.000631611		19.1191	-0.00205158
		19.1429	-0.000727768		19.1429	-0.00207428
		19.1667	-0.000651633		19.1667	-0.00210256
		19.1905	-0.000567166		19.1905	-0.00212069
		19.2143	-0.000525343		19.2143	-0.00217388
		19.2381	-0.000552505		19.2381	-0.00226742
		19.2619	-0.000502213		19.2619	-0.00232218
		19.2857	-0.000506386		19.2857	-0.00244269
		19.3095	-0.0003691		19.3095	-0.00254615
		19.3333	-0.000273642		19.3333	-0.00262421
		19.3571	-0.000227893		19.3571	-0.0027479
		19.3809	-0.000180343		19.3809	-0.00289267
		19.4048	-0.000119769		19.4048	-0.00306535
		19.4286	-5.22085e-05		19.4286	-0.00323707
		19.4524	2.30969e-05		19.4524	-0.00340586
		19.4762	0.000106906		19.4762	-0.00356977
		19.5	0.000199977		19.5	-0.00372684
		19.5238	0.000303068		19.5238	-0.00387511
		19.5476	0.000416938		19.5476	-0.00401263
		19.5714	0.000542346		19.5714	-0.00413743
		19.5952	0.000680049		19.5952	-0.00424755
		19.6191	0.000830807		19.6191	-0.00434104
		19.6429	0.000995378		19.6429	-0.00441594
		19.6667	0.00117452		19.6667	-0.00447029
		19.6905	0.00136899		19.6905	-0.00450213
		19.7143	0.00157955		19.7143	-0.0045095
		19.7381	0.00180696		19.7381	-0.00449045
		19.7619	0.00205197		19.7619	-0.00444301
		19.7857	0.00231534		19.7857	-0.00436523
		19.8095	0.00259784		19.8095	-0.00425514
		19.8333	0.00290022		19.8333	-0.0041108
		19.8571	0.00322323		19.8571	-0.00393024
		19.8809	0.00356765		19.8809	-0.0037115
		19.9048	0.00393422		19.9048	-0.00345263
		19.9286	0.0043237		19.9286	-0.00315166
		19.9524	0.00473686		19.9524	-0.00280663
		19.9762	0.00517445		19.9762	-0.0024156
		20			20

## Sheet: Fig.1h
Fig.1h
Info:	g5-HT3.0 DF/F signal in response to airpuff stim. in control or SSRI-dosed animals during the Th-SERT time window
Condition:		Control			SSRI
		Time	DF/F		Time	DF/F
		-5	0.00465526		-5	0.00132568
		-4.97619	0.00466919		-4.97619	0.00133065
		-4.95238	0.00467744		-4.95238	0.00133171
		-4.92857	0.00468012		-4.92857	0.00132921
		-4.90476	0.00467738		-4.90476	0.00132349
		-4.88095	0.00466935		-4.88095	0.00131491
		-4.85714	0.00465618		-4.85714	0.00130382
		-4.83333	0.00463799		-4.83333	0.00129057
		-4.80952	0.00461493		-4.80952	0.00127551
		-4.78571	0.00458713		-4.78571	0.00125899
		-4.7619	0.00455473		-4.7619	0.00124135
		-4.7381	0.00451786		-4.7381	0.00122296
		-4.71429	0.00447666		-4.71429	0.00120416
		-4.69048	0.00443127		-4.69048	0.00118529
		-4.66667	0.00438183		-4.66667	0.00116672
		-4.64286	0.00432846		-4.64286	0.00114878
		-4.61905	0.00427132		-4.61905	0.00113184
		-4.59524	0.00421053		-4.59524	0.00111623
		-4.57143	0.00414623		-4.57143	0.00110232
		-4.54762	0.00407856		-4.54762	0.00109045
		-4.52381	0.00400766		-4.52381	0.00108096
		-4.5	0.00393365		-4.5	0.00107422
		-4.47619	0.00385669		-4.47619	0.00107057
		-4.45238	0.0037769		-4.45238	0.00107037
		-4.42857	0.00369442		-4.42857	0.00107395
		-4.40476	0.00360939		-4.40476	0.00108168
		-4.38095	0.00354908		-4.38095	0.00117688
		-4.35714	0.00344562		-4.35714	0.00115601
		-4.33333	0.00332601		-4.33333	0.00120001
		-4.30952	0.00319792		-4.30952	0.00128245
		-4.28571	0.00311889		-4.28571	0.00135188
		-4.2619	0.00296969		-4.2619	0.00148942
		-4.2381	0.00288871		-4.2381	0.00155081
		-4.21429	0.00270869		-4.21429	0.00164731
		-4.19048	0.0026625		-4.19048	0.00169057
		-4.16667	0.00254122		-4.16667	0.00178449
		-4.14286	0.00245605		-4.14286	0.00182514
		-4.11905	0.0024163		-4.11905	0.00180419
		-4.09524	0.00231931		-4.09524	0.00186212
		-4.07143	0.00224749		-4.07143	0.00191881
		-4.04762	0.00215036		-4.04762	0.00193419
		-4.02381	0.0020637		-4.02381	0.00200735
		-4	0.00201305		-4	0.00204782
		-3.97619	0.00196578		-3.97619	0.00215437
		-3.95238	0.00193029		-3.95238	0.00217959
		-3.92857	0.00184482		-3.92857	0.00221623
		-3.90476	0.00183411		-3.90476	0.00220725
		-3.88095	0.00172372		-3.88095	0.0022375
		-3.85714	0.00166809		-3.85714	0.002191
		-3.83333	0.00149383		-3.83333	0.00230382
		-3.80952	0.00130279		-3.80952	0.00227115
		-3.78571	0.00109589		-3.78571	0.00221039
		-3.7619	0.000966884		-3.7619	0.00214153
		-3.7381	0.000814408		-3.7381	0.00205497
		-3.71429	0.000693881		-3.71429	0.00201987
		-3.69048	0.000620754		-3.69048	0.00196747
		-3.66667	0.000495548		-3.66667	0.00185136
		-3.64286	0.000413013		-3.64286	0.00185813
		-3.61905	0.000385689		-3.61905	0.00183435
		-3.59524	0.000279914		-3.59524	0.00174527
		-3.57143	0.000217744		-3.57143	0.00172491
		-3.54762	8.96703e-05		-3.54762	0.00166558
		-3.52381	-1.17061e-05		-3.52381	0.00162709
		-3.5	-0.000107565		-3.5	0.00156024
		-3.47619	-0.000205879		-3.47619	0.00156007
		-3.45238	-0.000312654		-3.45238	0.00155588
		-3.42857	-0.000398181		-3.42857	0.00149608
		-3.40476	-0.000439791		-3.40476	0.00141603
		-3.38095	-0.000549596		-3.38095	0.00136278
		-3.35714	-0.000662381		-3.35714	0.00132655
		-3.33333	-0.000726152		-3.33333	0.00124858
		-3.30952	-0.000660313		-3.30952	0.00123674
		-3.28571	-0.000732791		-3.28571	0.001269
		-3.2619	-0.000746021		-3.2619	0.00132368
		-3.2381	-0.000813891		-3.2381	0.00137724
		-3.21429	-0.000841044		-3.21429	0.00141266
		-3.19048	-0.000955747		-3.19048	0.0013698
		-3.16667	-0.00105734		-3.16667	0.0013093
		-3.14286	-0.00109548		-3.14286	0.00133315
		-3.11905	-0.00118662		-3.11905	0.00126287
		-3.09524	-0.00125276		-3.09524	0.00117328
		-3.07143	-0.00133996		-3.07143	0.00114516
		-3.04762	-0.00131893		-3.04762	0.00106568
		-3.02381	-0.00144116		-3.02381	0.00101883
		-3	-0.00152498		-3	0.000935438
		-2.97619	-0.00164151		-2.97619	0.000829359
		-2.95238	-0.00165587		-2.95238	0.000644226
		-2.92857	-0.00169666		-2.92857	0.0004608
		-2.90476	-0.00176075		-2.90476	0.000350102
		-2.88095	-0.00179041		-2.88095	0.000264342
		-2.85714	-0.001809		-2.85714	0.000226911
		-2.83333	-0.0018654		-2.83333	0.000175792
		-2.80952	-0.00189304		-2.80952	7.41286e-05
		-2.78571	-0.00193121		-2.78571	8.29288e-05
		-2.7619	-0.0019122		-2.7619	-0.000151185
		-2.7381	-0.00204035		-2.7381	-0.00030156
		-2.71429	-0.0020588		-2.71429	-0.000385606
		-2.69048	-0.00210155		-2.69048	-0.000441248
		-2.66667	-0.00213303		-2.66667	-0.000503496
		-2.64286	-0.00224563		-2.64286	-0.000524825
		-2.61905	-0.00231112		-2.61905	-0.000622525
		-2.59524	-0.00239082		-2.59524	-0.000722706
		-2.57143	-0.00239468		-2.57143	-0.000724406
		-2.54762	-0.00238755		-2.54762	-0.000672003
		-2.52381	-0.00241888		-2.52381	-0.000694505
		-2.5	-0.00252453		-2.5	-0.000836476
		-2.47619	-0.00256275		-2.47619	-0.000927744
		-2.45238	-0.00259288		-2.45238	-0.000961043
		-2.42857	-0.00265154		-2.42857	-0.00108408
		-2.40476	-0.00272041		-2.40476	-0.00122327
		-2.38095	-0.00278242		-2.38095	-0.00126048
		-2.35714	-0.00281408		-2.35714	-0.00138894
		-2.33333	-0.00283169		-2.33333	-0.00151269
		-2.30952	-0.00285245		-2.30952	-0.00166323
		-2.28571	-0.0029172		-2.28571	-0.00178068
		-2.2619	-0.00291011		-2.2619	-0.00192736
		-2.2381	-0.0029517		-2.2381	-0.00210447
		-2.21429	-0.00302719		-2.21429	-0.00226381
		-2.19048	-0.00307534		-2.19048	-0.00234949
		-2.16667	-0.0031342		-2.16667	-0.00250403
		-2.14286	-0.00319702		-2.14286	-0.00259916
		-2.11905	-0.00326083		-2.11905	-0.00268115
		-2.09524	-0.00346498		-2.09524	-0.00278707
		-2.07143	-0.00350991		-2.07143	-0.00295902
		-2.04762	-0.00360862		-2.04762	-0.00318323
		-2.02381	-0.00362777		-2.02381	-0.00340743
		-2	-0.00367026		-2	-0.00360581
		-1.97619	-0.00373268		-1.97619	-0.0038143
		-1.95238	-0.00371545		-1.95238	-0.00397613
		-1.92857	-0.00376738		-1.92857	-0.00410891
		-1.90476	-0.00371288		-1.90476	-0.00417469
		-1.88095	-0.00368246		-1.88095	-0.00421049
		-1.85714	-0.0036018		-1.85714	-0.00422436
		-1.83333	-0.00360466		-1.83333	-0.00423098
		-1.80952	-0.00353657		-1.80952	-0.00419316
		-1.78571	-0.00334839		-1.78571	-0.00412423
		-1.7619	-0.00316991		-1.7619	-0.00394708
		-1.7381	-0.00298997		-1.7381	-0.00375511
		-1.71429	-0.00274759		-1.71429	-0.00354601
		-1.69048	-0.00248288		-1.69048	-0.0032998
		-1.66667	-0.0021667		-1.66667	-0.00309462
		-1.64286	-0.00194603		-1.64286	-0.00289319
		-1.61905	-0.00162047		-1.61905	-0.00271248
		-1.59524	-0.00133416		-1.59524	-0.0024744
		-1.57143	-0.000955696		-1.57143	-0.00229395
		-1.54762	-0.000643186		-1.54762	-0.00195962
		-1.52381	-0.000187822		-1.52381	-0.00162747
		-1.5	0.000213824		-1.5	-0.00126398
		-1.47619	0.000579743		-1.47619	-0.00089906
		-1.45238	0.000968543		-1.45238	-0.000595806
		-1.42857	0.00142552		-1.42857	-0.000243042
		-1.40476	0.00189597		-1.40476	0.000115079
		-1.38095	0.00231387		-1.38095	0.000508516
		-1.35714	0.00272646		-1.35714	0.000909059
		-1.33333	0.00313772		-1.33333	0.00126545
		-1.30952	0.00356748		-1.30952	0.00163123
		-1.28571	0.00404258		-1.28571	0.00205391
		-1.2619	0.00441571		-1.2619	0.00240213
		-1.2381	0.00483365		-1.2381	0.00274905
		-1.21429	0.00515297		-1.21429	0.00306921
		-1.19048	0.00555741		-1.19048	0.00334374
		-1.16667	0.00590171		-1.16667	0.00357648
		-1.14286	0.0061888		-1.14286	0.00382599
		-1.11905	0.00654648		-1.11905	0.00417287
		-1.09524	0.00679047		-1.09524	0.00447308
		-1.07143	0.00704597		-1.07143	0.0047034
		-1.04762	0.00721388		-1.04762	0.004997
		-1.02381	0.00744193		-1.02381	0.00521207
		-1	0.00761058		-1	0.00541212
		-0.97619	0.00776964		-0.97619	0.00553581
		-0.95238	0.00789712		-0.95238	0.00578807
		-0.92857	0.00799862		-0.92857	0.005872
		-0.90476	0.00799499		-0.90476	0.00598199
		-0.88095	0.00814483		-0.88095	0.00605321
		-0.85714	0.00824453		-0.85714	0.0060942
		-0.83333	0.00829367		-0.83333	0.00619176
		-0.80952	0.00832558		-0.80952	0.0062192
		-0.78571	0.00836851		-0.78571	0.00626526
		-0.7619	0.00838884		-0.7619	0.00634381
		-0.7381	0.00839577		-0.7381	0.00644355
		-0.71429	0.00834101		-0.71429	0.00651894
		-0.69048	0.00833571		-0.69048	0.00658523
		-0.66667	0.0083348		-0.66667	0.00668562
		-0.64286	0.00827373		-0.64286	0.00671288
		-0.61905	0.00818324		-0.61905	0.00678006
		-0.59524	0.00819541		-0.59524	0.00677335
		-0.57143	0.00821237		-0.57143	0.00674673
		-0.54762	0.00821334		-0.54762	0.00667498
		-0.52381	0.00819081		-0.52381	0.00667386
		-0.5	0.00814714		-0.5	0.00664784
		-0.47619	0.00814691		-0.47619	0.00667522
		-0.45238	0.00805875		-0.45238	0.0066413
		-0.42857	0.00806648		-0.42857	0.00649731
		-0.40476	0.00807205		-0.40476	0.00644707
		-0.38095	0.00804903		-0.38095	0.00649216
		-0.35714	0.00801804		-0.35714	0.0064492
		-0.33333	0.0080091		-0.33333	0.00642405
		-0.30952	0.00802871		-0.30952	0.00644618
		-0.28571	0.00803756		-0.28571	0.00645249
		-0.2619	0.00805486		-0.2619	0.00645722
		-0.2381	0.00806947		-0.2381	0.00653682
		-0.21429	0.00811479		-0.21429	0.00656415
		-0.19048	0.00819859		-0.19048	0.00666271
		-0.16667	0.008297		-0.16667	0.00681047
		-0.14286	0.00842626		-0.14286	0.00688411
		-0.11905	0.00855612		-0.11905	0.0069763
		-0.09524	0.00867867		-0.09524	0.00708232
		-0.07143	0.00878985		-0.07143	0.00715073
		-0.04762	0.00896153		-0.04762	0.00720695
		-0.02381	0.0091221		-0.02381	0.00726165
		0	0.00937629		0	0.00730509
		0.02381	0.00951609		0.02381	0.00743872
		0.047619	0.00969613		0.047619	0.00748478
		0.071429	0.00983383		0.071429	0.00749802
		0.095238	0.00992705		0.095238	0.00748697
		0.119048	0.0100972		0.119048	0.00749637
		0.142857	0.0102529		0.142857	0.00752309
		0.166667	0.0104328		0.166667	0.00751488
		0.190476	0.010553		0.190476	0.00753598
		0.214286	0.0107661		0.214286	0.00762098
		0.238095	0.0108445		0.238095	0.00767653
		0.261905	0.0109692		0.261905	0.0076617
		0.285714	0.0110666		0.285714	0.00771859
		0.309524	0.0112524		0.309524	0.00769501
		0.333333	0.0113832		0.333333	0.00771028
		0.357143	0.0114626		0.357143	0.00772974
		0.380952	0.0116202		0.380952	0.00768807
		0.404762	0.0116341		0.404762	0.0077733
		0.428571	0.0116989		0.428571	0.00769054
		0.452381	0.0118232		0.452381	0.00768451
		0.47619	0.0118609		0.47619	0.00762705
		0.5	0.0120179		0.5	0.00755728
		0.52381	0.0120516		0.52381	0.00756351
		0.547619	0.0121457		0.547619	0.00751939
		0.571429	0.0121942		0.571429	0.0075196
		0.595238	0.0123267		0.595238	0.00745814
		0.619048	0.0124077		0.619048	0.00744053
		0.642857	0.0124541		0.642857	0.00742463
		0.666667	0.0125399		0.666667	0.00730321
		0.690476	0.0126399		0.690476	0.00718707
		0.714286	0.0127315		0.714286	0.00709586
		0.738095	0.0127599		0.738095	0.00695392
		0.761905	0.0127307		0.761905	0.00686895
		0.785714	0.0126315		0.785714	0.00682218
		0.809524	0.0125461		0.809524	0.00675571
		0.833333	0.0126011		0.833333	0.00665395
		0.857143	0.0126074		0.857143	0.00668254
		0.880952	0.0127007		0.880952	0.00665867
		0.904762	0.012701		0.904762	0.00664003
		0.928571	0.0127337		0.928571	0.00658825
		0.952381	0.0128242		0.952381	0.00659107
		0.97619	0.0130264		0.97619	0.00654896
		1	0.0130477		1	0.00659034
		1.02381	0.0130626		1.02381	0.00653231
		1.04762	0.0131365		1.04762	0.00645511
		1.07143	0.0132599		1.07143	0.00643325
		1.09524	0.0133142		1.09524	0.00638031
		1.11905	0.0133997		1.11905	0.00636219
		1.14286	0.013558		1.14286	0.00632266
		1.16667	0.0136591		1.16667	0.00634039
		1.19048	0.0137144		1.19048	0.00632243
		1.21429	0.0137243		1.21429	0.00630978
		1.23809	0.0138274		1.23809	0.00626314
		1.26191	0.0139472		1.26191	0.00621223
		1.28571	0.0140647		1.28571	0.00616214
		1.30952	0.0141909		1.30952	0.00621118
		1.33333	0.0142923		1.33333	0.00621235
		1.35714	0.0143814		1.35714	0.00622826
		1.38095	0.0144348		1.38095	0.00625333
		1.40476	0.0144646		1.40476	0.00625932
		1.42857	0.0144743		1.42857	0.00626817
		1.45238	0.0145058		1.45238	0.00626866
		1.47619	0.0145667		1.47619	0.00634073
		1.5	0.0146023		1.5	0.00636112
		1.52381	0.0146663		1.52381	0.00640823
		1.54762	0.014696		1.54762	0.00637806
		1.57143	0.0147872		1.57143	0.0064246
		1.59524	0.0148253		1.59524	0.00646919
		1.61905	0.0149655		1.61905	0.00650612
		1.64286	0.0150566		1.64286	0.00663331
		1.66667	0.0151437		1.66667	0.00666883
		1.69048	0.0152131		1.69048	0.00671573
		1.71429	0.0152722		1.71429	0.00671532
		1.73809	0.0153104		1.73809	0.00668009
		1.76191	0.0153108		1.76191	0.00671768
		1.78571	0.0153493		1.78571	0.00673247
		1.80952	0.015362		1.80952	0.00673188
		1.83333	0.0153444		1.83333	0.00664693
		1.85714	0.0153459		1.85714	0.00662326
		1.88095	0.0152629		1.88095	0.00671516
		1.90476	0.015166		1.90476	0.00679211
		1.92857	0.0151117		1.92857	0.00683387
		1.95238	0.0150343		1.95238	0.00687292
		1.97619	0.0149994		1.97619	0.0070108
		2	0.0150138		2	0.00719213
		2.02381	0.0150306		2.02381	0.00735068
		2.04762	0.0150523		2.04762	0.00741711
		2.07143	0.0150981		2.07143	0.00746387
		2.09524	0.0151266		2.09524	0.0075775
		2.11905	0.0151714		2.11905	0.00764911
		2.14286	0.0152067		2.14286	0.00774645
		2.16667	0.015253		2.16667	0.00778536
		2.19048	0.0151428		2.19048	0.00783713
		2.21429	0.0152052		2.21429	0.00789409
		2.23809	0.0152125		2.23809	0.00800638
		2.26191	0.0152912		2.26191	0.00810129
		2.28571	0.0152765		2.28571	0.00823187
		2.30952	0.0153478		2.30952	0.00831589
		2.33333	0.0154427		2.33333	0.00836346
		2.35714	0.0154632		2.35714	0.00844819
		2.38095	0.0155388		2.38095	0.00852172
		2.40476	0.0156157		2.40476	0.00854941
		2.42857	0.0156787		2.42857	0.0085654
		2.45238	0.0156745		2.45238	0.00853928
		2.47619	0.0156621		2.47619	0.00852071
		2.5	0.0156406		2.5	0.00860076
		2.52381	0.0155777		2.52381	0.00853876
		2.54762	0.0155453		2.54762	0.0084754
		2.57143	0.0155467		2.57143	0.0084625
		2.59524	0.0155176		2.59524	0.0084769
		2.61905	0.0156256		2.61905	0.00851499
		2.64286	0.015632		2.64286	0.00850463
		2.66667	0.0157043		2.66667	0.00852209
		2.69048	0.0157286		2.69048	0.00840939
		2.71429	0.0158258		2.71429	0.00835653
		2.73809	0.0158003		2.73809	0.0083554
		2.76191	0.0158262		2.76191	0.00844592
		2.78571	0.0158979		2.78571	0.00844979
		2.80952	0.0158584		2.80952	0.00847243
		2.83333	0.0157677		2.83333	0.00844111
		2.85714	0.0158076		2.85714	0.00845305
		2.88095	0.0157506		2.88095	0.00852118
		2.90476	0.0157785		2.90476	0.00854492
		2.92857	0.0157867		2.92857	0.00860696
		2.95238	0.015829		2.95238	0.00874323
		2.97619	0.0158834		2.97619	0.0088104
		3	0.0158956		3	0.008828
		3.02381	0.0159916		3.02381	0.00889721
		3.04762	0.0160651		3.04762	0.00899059
		3.07143	0.0161375		3.07143	0.00907141
		3.09524	0.0162398		3.09524	0.0090819
		3.11905	0.0163266		3.11905	0.00912341
		3.14286	0.0163519		3.14286	0.00918383
		3.16667	0.0163652		3.16667	0.00926052
		3.19048	0.0164017		3.19048	0.00929253
		3.21429	0.0163834		3.21429	0.00923771
		3.23809	0.0164245		3.23809	0.00923906
		3.26191	0.0164241		3.26191	0.00927253
		3.28571	0.0164928		3.28571	0.00925618
		3.30952	0.0165179		3.30952	0.0092156
		3.33333	0.0164823		3.33333	0.00920562
		3.35714	0.0164523		3.35714	0.00912804
		3.38095	0.0164193		3.38095	0.0089916
		3.40476	0.0164394		3.40476	0.00893775
		3.42857	0.016385		3.42857	0.00883545
		3.45238	0.0163535		3.45238	0.00880466
		3.47619	0.0162632		3.47619	0.00877568
		3.5	0.0162463		3.5	0.00869874
		3.52381	0.0162019		3.52381	0.00859951
		3.54762	0.0161048		3.54762	0.00856203
		3.57143	0.0160747		3.57143	0.00847165
		3.59524	0.0159001		3.59524	0.0083555
		3.61905	0.0157251		3.61905	0.00826924
		3.64286	0.0156096		3.64286	0.00815689
		3.66667	0.0154961		3.66667	0.00812029
		3.69048	0.0153512		3.69048	0.00808575
		3.71429	0.0152705		3.71429	0.00795785
		3.73809	0.015196		3.73809	0.00783849
		3.76191	0.015126		3.76191	0.00777506
		3.78571	0.0150559		3.78571	0.00772069
		3.80952	0.0150256		3.80952	0.00761776
		3.83333	0.0148738		3.83333	0.00750677
		3.85714	0.0148115		3.85714	0.00743493
		3.88095	0.0147459		3.88095	0.00738077
		3.90476	0.0146422		3.90476	0.00735423
		3.92857	0.0145466		3.92857	0.00743515
		3.95238	0.0145138		3.95238	0.0074641
		3.97619	0.0144957		3.97619	0.00742444
		4	0.014417		4	0.00742537
		4.02381	0.0144353		4.02381	0.00744699
		4.04762	0.0145261		4.04762	0.00744036
		4.07143	0.0145547		4.07143	0.00747423
		4.09524	0.0146741		4.09524	0.00744631
		4.11905	0.0146739		4.11905	0.00743177
		4.14286	0.0146991		4.14286	0.00744486
		4.16667	0.014818		4.16667	0.0073969
		4.19048	0.0148936		4.19048	0.00730974
		4.21429	0.0149796		4.21429	0.00727768
		4.2381	0.0149775		4.2381	0.00721372
		4.2619	0.0150562		4.2619	0.00716192
		4.28571	0.0150939		4.28571	0.00715769
		4.30952	0.0151108		4.30952	0.00714274
		4.33333	0.0150909		4.33333	0.00715019
		4.35714	0.0151296		4.35714	0.00715469
		4.38095	0.0151811		4.38095	0.00717494
		4.40476	0.0151699		4.40476	0.00715529
		4.42857	0.0153103		4.42857	0.00715797
		4.45238	0.0153794		4.45238	0.00715243
		4.47619	0.0154158		4.47619	0.00704787
		4.5	0.0154292		4.5	0.00696973
		4.52381	0.0153794		4.52381	0.00685417
		4.54762	0.0154036		4.54762	0.00672275
		4.57143	0.0154296		4.57143	0.00668566
		4.59524	0.0153688		4.59524	0.00672586
		4.61905	0.0153326		4.61905	0.00673867
		4.64286	0.0152861		4.64286	0.00673902
		4.66667	0.0153007		4.66667	0.0066847
		4.69048	0.0153838		4.69048	0.00665279
		4.71429	0.0153675		4.71429	0.00664542
		4.7381	0.0153389		4.7381	0.00675619
		4.7619	0.0154049		4.7619	0.00672579
		4.78571	0.0153116		4.78571	0.00672446
		4.80952	0.0152921		4.80952	0.0067248
		4.83333	0.0152682		4.83333	0.00680524
		4.85714	0.0152035		4.85714	0.00684273
		4.88095	0.0151877		4.88095	0.00687933
		4.90476	0.0151891		4.90476	0.00679337
		4.92857	0.015127		4.92857	0.00687585
		4.95238	0.0151088		4.95238	0.00688953
		4.97619	0.0151061		4.97619	0.00689329
		5	0.0151051		5	0.00688484
		5.02381	0.0150883		5.02381	0.00691551
		5.04762	0.0150749		5.04762	0.00699379
		5.07143	0.0150839		5.07143	0.0070302
		5.09524	0.0149131		5.09524	0.00702895
		5.11905	0.0149425		5.11905	0.00716265
		5.14286	0.0150036		5.14286	0.00714488
		5.16667	0.0151159		5.16667	0.00719224
		5.19048	0.0152816		5.19048	0.00723163
		5.21429	0.0153968		5.21429	0.00728713
		5.2381	0.0155005		5.2381	0.00736907
		5.2619	0.0156362		5.2619	0.00750068
		5.28571	0.0157038		5.28571	0.00755075
		5.30952	0.0157387		5.30952	0.00757508
		5.33333	0.0158881		5.33333	0.00764089
		5.35714	0.0159863		5.35714	0.00762286
		5.38095	0.0160257		5.38095	0.00765086
		5.40476	0.0160569		5.40476	0.00766703
		5.42857	0.0160335		5.42857	0.00773873
		5.45238	0.0161361		5.45238	0.00774768
		5.47619	0.0161716		5.47619	0.00777427
		5.5	0.0161449		5.5	0.0077727
		5.52381	0.0161521		5.52381	0.00786493
		5.54762	0.0161953		5.54762	0.00785318
		5.57143	0.0161904		5.57143	0.00784237
		5.59524	0.0161136		5.59524	0.00785181
		5.61905	0.0160694		5.61905	0.00789253
		5.64286	0.0160011		5.64286	0.00793325
		5.66667	0.0158914		5.66667	0.00783853
		5.69048	0.0159007		5.69048	0.00788099
		5.71429	0.015794		5.71429	0.00788856
		5.7381	0.0157001		5.7381	0.0079544
		5.7619	0.0155793		5.7619	0.00809205
		5.78571	0.0153959		5.78571	0.00810216
		5.80952	0.0153275		5.80952	0.00808687
		5.83333	0.0152016		5.83333	0.00799926
		5.85714	0.0151346		5.85714	0.007936
		5.88095	0.0150136		5.88095	0.00792971
		5.90476	0.0148982		5.90476	0.00796635
		5.92857	0.0148048		5.92857	0.00796679
		5.95238	0.014726		5.95238	0.00789668
		5.97619	0.0144819		5.97619	0.00788385
		6	0.014388		6	0.00788566
		6.02381	0.0142408		6.02381	0.00798487
		6.04762	0.0140886		6.04762	0.00799858
		6.07143	0.013963		6.07143	0.00806025
		6.09524	0.0138291		6.09524	0.00796881
		6.11905	0.0136938		6.11905	0.00798749
		6.14286	0.0135955		6.14286	0.0079157
		6.16667	0.0134316		6.16667	0.00788271
		6.19048	0.0132773		6.19048	0.00792383
		6.21429	0.0131929		6.21429	0.00793373
		6.2381	0.0130335		6.2381	0.00796454
		6.2619	0.0130064		6.2619	0.0079652
		6.28571	0.0129099		6.28571	0.00797666
		6.30952	0.0130749		6.30952	0.00803895
		6.33333	0.01311		6.33333	0.00795749
		6.35714	0.0131245		6.35714	0.00797025
		6.38095	0.0130983		6.38095	0.00792771
		6.40476	0.0130163		6.40476	0.00795802
		6.42857	0.0129907		6.42857	0.00795759
		6.45238	0.0129312		6.45238	0.00790443
		6.47619	0.0128592		6.47619	0.00795656
		6.5	0.0128018		6.5	0.00794107
		6.52381	0.0126961		6.52381	0.00800636
		6.54762	0.0126769		6.54762	0.00798848
		6.57143	0.0126594		6.57143	0.007956
		6.59524	0.0126489		6.59524	0.00793429
		6.61905	0.0126338		6.61905	0.00790841
		6.64286	0.0126257		6.64286	0.00786316
		6.66667	0.0124712		6.66667	0.00779626
		6.69048	0.0122901		6.69048	0.00781368
		6.71429	0.0122722		6.71429	0.00784296
		6.7381	0.0122545		6.7381	0.00783574
		6.7619	0.0122251		6.7619	0.00786147
		6.78571	0.0122056		6.78571	0.00795545
		6.80952	0.0121868		6.80952	0.0079464
		6.83333	0.0121706		6.83333	0.00789014
		6.85714	0.0121715		6.85714	0.00782838
		6.88095	0.012225		6.88095	0.00786929
		6.90476	0.0120945		6.90476	0.00778202
		6.92857	0.0120129		6.92857	0.00773586
		6.95238	0.011895		6.95238	0.00762767
		6.97619	0.0118052		6.97619	0.00742714
		7	0.0117351		7	0.00719605
		7.02381	0.0116293		7.02381	0.00697875
		7.04762	0.0114972		7.04762	0.00682267
		7.07143	0.0113825		7.07143	0.00667213
		7.09524	0.0113306		7.09524	0.00655502
		7.11905	0.0111943		7.11905	0.00644614
		7.14286	0.0110501		7.14286	0.00633083
		7.16667	0.0109065		7.16667	0.00625904
		7.19048	0.0108378		7.19048	0.00618685
		7.21429	0.0106344		7.21429	0.00613961
		7.2381	0.0105242		7.2381	0.00602142
		7.2619	0.010402		7.2619	0.00592702
		7.28571	0.0102555		7.28571	0.00578021
		7.30952	0.0101916		7.30952	0.00572189
		7.33333	0.0100656		7.33333	0.00561009
		7.35714	0.00996222		7.35714	0.00556699
		7.38095	0.00991994		7.38095	0.00556451
		7.40476	0.00987716		7.40476	0.00548776
		7.42857	0.0097711		7.42857	0.00543437
		7.45238	0.00971847		7.45238	0.00536398
		7.47619	0.00953549		7.47619	0.00528942
		7.5	0.00939538		7.5	0.005263
		7.52381	0.00925222		7.52381	0.00522404
		7.54762	0.00912574		7.54762	0.0052736
		7.57143	0.00897228		7.57143	0.00524421
		7.59524	0.00879772		7.59524	0.00523158
		7.61905	0.00860634		7.61905	0.00523927
		7.64286	0.00843289		7.64286	0.00532666
		7.66667	0.00829139		7.66667	0.00542859
		7.69048	0.00809405		7.69048	0.00543756
		7.71429	0.00791134		7.71429	0.0054864
		7.7381	0.00779755		7.7381	0.00548424
		7.7619	0.0076542		7.7619	0.00550892
		7.78571	0.00749681		7.78571	0.00566381
		7.80952	0.00724978		7.80952	0.00571879
		7.83333	0.00701957		7.83333	0.00573774
		7.85714	0.0068627		7.85714	0.00574913
		7.88095	0.00680894		7.88095	0.00588727
		7.90476	0.00675769		7.90476	0.00596936
		7.92857	0.00670809		7.92857	0.00602579
		7.95238	0.00659978		7.95238	0.00605753
		7.97619	0.00648407		7.97619	0.00604442
		8	0.0063699		8	0.00594946
		8.02381	0.00625451		8.02381	0.00591236
		8.04762	0.00613598		8.04762	0.00583737
		8.07143	0.00596937		8.07143	0.0058
		8.09524	0.00583777		8.09524	0.00569372
		8.11905	0.00575684		8.11905	0.00561267
		8.14286	0.00561443		8.14286	0.0055112
		8.16667	0.00553486		8.16667	0.00536901
		8.19048	0.00545672		8.19048	0.00525259
		8.21429	0.00538369		8.21429	0.00519859
		8.23809	0.00530739		8.23809	0.00518055
		8.26191	0.00533004		8.26191	0.00515396
		8.28571	0.00537918		8.28571	0.00516394
		8.30952	0.00532138		8.30952	0.00518936
		8.33333	0.00527583		8.33333	0.00511703
		8.35714	0.00525007		8.35714	0.00511854
		8.38095	0.00523731		8.38095	0.00512162
		8.40476	0.00522945		8.40476	0.00515212
		8.42857	0.00526458		8.42857	0.00516331
		8.45238	0.00526753		8.45238	0.00517035
		8.47619	0.00530021		8.47619	0.00516719
		8.5	0.00537055		8.5	0.0051631
		8.52381	0.00528526		8.52381	0.00520683
		8.54762	0.00526154		8.54762	0.00532485
		8.57143	0.00524857		8.57143	0.00533382
		8.59524	0.00527184		8.59524	0.00527451
		8.61905	0.0052188		8.61905	0.00527723
		8.64286	0.00517157		8.64286	0.00529928
		8.66667	0.00513143		8.66667	0.00531518
		8.69048	0.00509519		8.69048	0.00532949
		8.71429	0.00505051		8.71429	0.00531572
		8.73809	0.0049567		8.73809	0.0053047
		8.76191	0.00485089		8.76191	0.00532551
		8.78571	0.00477419		8.78571	0.00538209
		8.80952	0.00471674		8.80952	0.00545452
		8.83333	0.00465556		8.83333	0.00560672
		8.85714	0.00450421		8.85714	0.00560372
		8.88095	0.0043384		8.88095	0.00568023
		8.90476	0.00424296		8.90476	0.00573833
		8.92857	0.00418649		8.92857	0.00582439
		8.95238	0.00416314		8.95238	0.00588219
		8.97619	0.00403939		8.97619	0.00587432
		9	0.00392975		9	0.00581395
		9.02381	0.0038983		9.02381	0.00576578
		9.04762	0.00386082		9.04762	0.00579508
		9.07143	0.00383913		9.07143	0.00575522
		9.09524	0.00380077		9.09524	0.00573228
		9.11905	0.00373017		9.11905	0.00569677
		9.14286	0.00357473		9.14286	0.00559783
		9.16667	0.0034155		9.16667	0.00551132
		9.19048	0.00337006		9.19048	0.0055405
		9.21429	0.00330323		9.21429	0.00554855
		9.23809	0.00325608		9.23809	0.00552494
		9.26191	0.0031923		9.26191	0.0055494
		9.28571	0.00318879		9.28571	0.00552185
		9.30952	0.00312302		9.30952	0.00546273
		9.33333	0.00304668		9.33333	0.00545542
		9.35714	0.00304694		9.35714	0.00550844
		9.38095	0.00299186		9.38095	0.00554635
		9.40476	0.00292988		9.40476	0.00554848
		9.42857	0.00293368		9.42857	0.00558521
		9.45238	0.00293327		9.45238	0.00562805
		9.47619	0.00288284		9.47619	0.00570599
		9.5	0.00276167		9.5	0.00572774
		9.52381	0.00266592		9.52381	0.00567931
		9.54762	0.00256833		9.54762	0.00570917
		9.57143	0.00255208		9.57143	0.00569213
		9.59524	0.00249859		9.59524	0.0056791
		9.61905	0.00239105		9.61905	0.00562759
		9.64286	0.00230878		9.64286	0.00558436
		9.66667	0.00223698		9.66667	0.0055984
		9.69048	0.0021392		9.69048	0.00562631
		9.71429	0.00202518		9.71429	0.00567461
		9.73809	0.00194143		9.73809	0.00562893
		9.76191	0.00187367		9.76191	0.00555619
		9.78571	0.00176055		9.78571	0.00542349
		9.80952	0.00165712		9.80952	0.00538332
		9.83333	0.00153994		9.83333	0.00532841
		9.85714	0.00134314		9.85714	0.00530398
		9.88095	0.00114502		9.88095	0.00527101
		9.90476	0.000983663		9.90476	0.00523159
		9.92857	0.000867126		9.92857	0.00523852
		9.95238	0.000717315		9.95238	0.00525013
		9.97619	0.000539997		9.97619	0.00524537
		10	0.000343474		10	0.00524209
		10.0238	0.000174456		10.0238	0.00520421
		10.0476	2.55575e-05		10.0476	0.00508459
		10.0714	-6.12733e-05		10.0714	0.00505105
		10.0952	-0.000148489		10.0952	0.00499754
		10.119	-0.000267405		10.119	0.00488844
		10.1429	-0.000395216		10.1429	0.00473561
		10.1667	-0.00055088		10.1667	0.0046742
		10.1905	-0.000691093		10.1905	0.00463261
		10.2143	-0.000826134		10.2143	0.0045463
		10.2381	-0.000914955		10.2381	0.00450122
		10.2619	-0.00102182		10.2619	0.00443182
		10.2857	-0.00115706		10.2857	0.00437122
		10.3095	-0.00129078		10.3095	0.00431215
		10.3333	-0.00126453		10.3333	0.00421255
		10.3571	-0.00127769		10.3571	0.00418656
		10.381	-0.00130358		10.381	0.00419442
		10.4048	-0.00133449		10.4048	0.00418204
		10.4286	-0.00139648		10.4286	0.00412711
		10.4524	-0.00148115		10.4524	0.00413592
		10.4762	-0.00153626		10.4762	0.00419463
		10.5	-0.00156319		10.5	0.00420179
		10.5238	-0.00159146		10.5238	0.00430537
		10.5476	-0.00162403		10.5476	0.00437162
		10.5714	-0.00163668		10.5714	0.00435314
		10.5952	-0.0016769		10.5952	0.004357
		10.619	-0.00168665		10.619	0.00441639
		10.6429	-0.00173878		10.6429	0.00450692
		10.6667	-0.0017857		10.6667	0.00444836
		10.6905	-0.00188259		10.6905	0.00433176
		10.7143	-0.00193598		10.7143	0.00429039
		10.7381	-0.00189388		10.7381	0.00432271
		10.7619	-0.00183903		10.7619	0.00434062
		10.7857	-0.00186281		10.7857	0.00433787
		10.8095	-0.00191564		10.8095	0.0042584
		10.8333	-0.00192611		10.8333	0.00428968
		10.8571	-0.0020586		10.8571	0.00434845
		10.881	-0.00218025		10.881	0.00432106
		10.9048	-0.00223089		10.9048	0.00422763
		10.9286	-0.00228254		10.9286	0.00418235
		10.9524	-0.00232765		10.9524	0.00412209
		10.9762	-0.00239814		10.9762	0.00407562
		11	-0.00249499		11	0.00405766
		11.0238	-0.00262984		11.0238	0.00403784
		11.0476	-0.00272458		11.0476	0.00409454
		11.0714	-0.00277761		11.0714	0.00408636
		11.0952	-0.00285108		11.0952	0.00409044
		11.119	-0.00292408		11.119	0.00416679
		11.1429	-0.00296556		11.1429	0.00417343
		11.1667	-0.00306652		11.1667	0.004184
		11.1905	-0.00314032		11.1905	0.00413188
		11.2143	-0.00325121		11.2143	0.0041697
		11.2381	-0.00338412		11.2381	0.00419027
		11.2619	-0.00347712		11.2619	0.0041944
		11.2857	-0.00356364		11.2857	0.00420267
		11.3095	-0.00359185		11.3095	0.00415039
		11.3333	-0.00357989		11.3333	0.00417613
		11.3571	-0.00357366		11.3571	0.004181
		11.381	-0.00360132		11.381	0.00412184
		11.4048	-0.00359113		11.4048	0.00404791
		11.4286	-0.00356413		11.4286	0.00398043
		11.4524	-0.00350552		11.4524	0.00390865
		11.4762	-0.00348923		11.4762	0.00381875
		11.5	-0.00343095		11.5	0.00380311
		11.5238	-0.00337565		11.5238	0.00375455
		11.5476	-0.00350416		11.5476	0.00373916
		11.5714	-0.0035565		11.5714	0.00368995
		11.5952	-0.00357128		11.5952	0.00362988
		11.619	-0.00361985		11.619	0.0036059
		11.6429	-0.00361131		11.6429	0.00363244
		11.6667	-0.00361193		11.6667	0.00362186
		11.6905	-0.00353131		11.6905	0.00356233
		11.7143	-0.00360106		11.7143	0.00351555
		11.7381	-0.00362231		11.7381	0.00345119
		11.7619	-0.00361662		11.7619	0.00336546
		11.7857	-0.00365022		11.7857	0.00328476
		11.8095	-0.00358815		11.8095	0.00321844
		11.8333	-0.00357221		11.8333	0.0031435
		11.8571	-0.00355969		11.8571	0.00305545
		11.881	-0.00359581		11.881	0.00302509
		11.9048	-0.003559		11.9048	0.00301573
		11.9286	-0.00351753		11.9286	0.00293746
		11.9524	-0.00354893		11.9524	0.00281348
		11.9762	-0.00357693		11.9762	0.00262907
		12	-0.00353345		12	0.00250793
		12.0238	-0.00352326		12.0238	0.00247797
		12.0476	-0.00349092		12.0476	0.00237197
		12.0714	-0.00337226		12.0714	0.00233472
		12.0952	-0.00316988		12.0952	0.00229244
		12.119	-0.0030866		12.119	0.00225802
		12.1429	-0.00303654		12.1429	0.00215294
		12.1667	-0.00293964		12.1667	0.00212275
		12.1905	-0.00286302		12.1905	0.00213462
		12.2143	-0.00270417		12.2143	0.00217342
		12.2381	-0.0026432		12.2381	0.00222151
		12.2619	-0.00254002		12.2619	0.0022553
		12.2857	-0.00246591		12.2857	0.00231327
		12.3095	-0.00237429		12.3095	0.00235588
		12.3333	-0.00232427		12.3333	0.00243278
		12.3571	-0.00233498		12.3571	0.00243785
		12.381	-0.00226857		12.381	0.00249533
		12.4048	-0.0021665		12.4048	0.00253805
		12.4286	-0.00205915		12.4286	0.00247584
		12.4524	-0.00180236		12.4524	0.00247768
		12.4762	-0.00165327		12.4762	0.00250321
		12.5	-0.00151044		12.5	0.00250412
		12.5238	-0.00140753		12.5238	0.00252773
		12.5476	-0.00132954		12.5476	0.00257096
		12.5714	-0.00127501		12.5714	0.00262222
		12.5952	-0.00118173		12.5952	0.00262023
		12.619	-0.00107351		12.619	0.00266104
		12.6429	-0.000975105		12.6429	0.00267126
		12.6667	-0.000996715		12.6667	0.00264237
		12.6905	-0.000934196		12.6905	0.00270712
		12.7143	-0.000965415		12.7143	0.00274261
		12.7381	-0.000959721		12.7381	0.00273705
		12.7619	-0.000926815		12.7619	0.00278284
		12.7857	-0.000941496		12.7857	0.00286222
		12.8095	-0.000929059		12.8095	0.00296492
		12.8333	-0.000937723		12.8333	0.00295956
		12.8571	-0.00101611		12.8571	0.00298172
		12.881	-0.00108662		12.881	0.00306409
		12.9048	-0.00114251		12.9048	0.00311439
		12.9286	-0.0010955		12.9286	0.00318569
		12.9524	-0.0011502		12.9524	0.0032624
		12.9762	-0.00120962		12.9762	0.00329945
		13	-0.00118737		13	0.00336697
		13.0238	-0.0012459		13.0238	0.00346907
		13.0476	-0.00131918		13.0476	0.00355424
		13.0714	-0.00141915		13.0714	0.0035239
		13.0952	-0.00143052		13.0952	0.00347064
		13.119	-0.00143549		13.119	0.00346804
		13.1429	-0.00141494		13.1429	0.00342779
		13.1667	-0.0014598		13.1667	0.00343372
		13.1905	-0.00143321		13.1905	0.00355083
		13.2143	-0.00146221		13.2143	0.0035805
		13.2381	-0.00150966		13.2381	0.00360982
		13.2619	-0.00154033		13.2619	0.00360982
		13.2857	-0.001453		13.2857	0.00356881
		13.3095	-0.00153656		13.3095	0.00353874
		13.3333	-0.00158152		13.3333	0.00355461
		13.3571	-0.00162939		13.3571	0.00364106
		13.381	-0.00165305		13.381	0.00366302
		13.4048	-0.00165387		13.4048	0.0036559
		13.4286	-0.00170525		13.4286	0.00365456
		13.4524	-0.00165387		13.4524	0.0037668
		13.4762	-0.0016251		13.4762	0.00374311
		13.5	-0.00157992		13.5	0.00374064
		13.5238	-0.00151114		13.5238	0.00377915
		13.5476	-0.0014926		13.5476	0.00371883
		13.5714	-0.00136923		13.5714	0.00374012
		13.5952	-0.00123496		13.5952	0.00373848
		13.619	-0.00111168		13.619	0.00379513
		13.6429	-0.000917878		13.6429	0.00387542
		13.6667	-0.000808076		13.6667	0.0038921
		13.6905	-0.000635852		13.6905	0.00388949
		13.7143	-0.000498737		13.7143	0.00389206
		13.7381	-0.000341732		13.7381	0.00389567
		13.7619	-0.000203676		13.7619	0.00387503
		13.7857	1.30612e-05		13.7857	0.00384747
		13.8095	0.000206173		13.8095	0.00389153
		13.8333	0.000442577		13.8333	0.00387693
		13.8571	0.000661704		13.8571	0.00394736
		13.881	0.000939198		13.881	0.00403509
		13.9048	0.0011323		13.9048	0.00402361
		13.9286	0.00141153		13.9286	0.00399772
		13.9524	0.00167914		13.9524	0.00407183
		13.9762	0.00198678		13.9762	0.00410251
		14	0.00225898		14	0.00414052
		14.0238	0.00253112		14.0238	0.00418152
		14.0476	0.00286517		14.0476	0.00424318
		14.0714	0.00313636		14.0714	0.0043133
		14.0952	0.00345467		14.0952	0.00440126
		14.119	0.0037225		14.119	0.00448954
		14.1429	0.0039532		14.1429	0.00461479
		14.1667	0.00422344		14.1667	0.00469978
		14.1905	0.00452504		14.1905	0.00486905
		14.2143	0.00477331		14.2143	0.00500568
		14.2381	0.00501221		14.2381	0.00516378
		14.2619	0.00527925		14.2619	0.00525772
		14.2857	0.00558002		14.2857	0.0053825
		14.3095	0.00583845		14.3095	0.00554309
		14.3333	0.00610845		14.3333	0.00552388
		14.3571	0.00635062		14.3571	0.00566325
		14.381	0.00665519		14.381	0.00584887
		14.4048	0.00688415		14.4048	0.00589792
		14.4286	0.00712178		14.4286	0.0060098
		14.4524	0.00741932		14.4524	0.00600695
		14.4762	0.00769644		14.4762	0.00609882
		14.5	0.00792565		14.5	0.00623303
		14.5238	0.00823955		14.5238	0.00633771
		14.5476	0.00849555		14.5476	0.00642357
		14.5714	0.00876643		14.5714	0.00648722
		14.5952	0.00900608		14.5952	0.00657944
		14.619	0.00920119		14.619	0.00666915
		14.6429	0.00939109		14.6429	0.00675956
		14.6667	0.00961755		14.6667	0.00674021
		14.6905	0.00980606		14.6905	0.00675527
		14.7143	0.00996481		14.7143	0.00677026
		14.7381	0.0100929		14.7381	0.0067669
		14.7619	0.0102683		14.7619	0.00682381
		14.7857	0.0103575		14.7857	0.00686941
		14.8095	0.0104792		14.8095	0.00695331
		14.8333	0.010607		14.8333	0.00701381
		14.8571	0.010678		14.8571	0.00700947
		14.881	0.0107512		14.881	0.00707357
		14.9048	0.0108362		14.9048	0.00712041
		14.9286	0.0108989		14.9286	0.0072264
		14.9524	0.011001		14.9524	0.00729747
		14.9762	0.0111247		14.9762	0.00732957
		15	0.0112078		15	0.00732446
		15.0238	0.0112887		15.0238	0.00730321
		15.0476	0.0113159		15.0476	0.00728492
		15.0714	0.0113403		15.0714	0.0072484
		15.0952	0.0114041		15.0952	0.00725118
		15.119	0.0115474		15.119	0.00721793
		15.1429	0.0116149		15.1429	0.00718182
		15.1667	0.0116693		15.1667	0.00711681
		15.1905	0.0117302		15.1905	0.00716366
		15.2143	0.0117863		15.2143	0.00717871
		15.2381	0.011814		15.2381	0.00723995
		15.2619	0.0118377		15.2619	0.00724115
		15.2857	0.0119168		15.2857	0.00723701
		15.3095	0.0120736		15.3095	0.0072342
		15.3333	0.0121614		15.3333	0.00726542
		15.3571	0.0122746		15.3571	0.00724783
		15.381	0.0124414		15.381	0.00728943
		15.4048	0.012554		15.4048	0.00723869
		15.4286	0.0126268		15.4286	0.00719495
		15.4524	0.0127322		15.4524	0.00704681
		15.4762	0.0128331		15.4762	0.0069476
		15.5	0.0129281		15.5	0.00689242
		15.5238	0.0130186		15.5238	0.00684547
		15.5476	0.0130947		15.5476	0.00682712
		15.5714	0.0131305		15.5714	0.00668494
		15.5952	0.0131738		15.5952	0.00650156
		15.619	0.0132896		15.619	0.00641284
		15.6429	0.0133119		15.6429	0.00628537
		15.6667	0.0132932		15.6667	0.00622035
		15.6905	0.0132606		15.6905	0.00618971
		15.7143	0.0131507		15.7143	0.0060552
		15.7381	0.0129353		15.7381	0.00597132
		15.7619	0.0127599		15.7619	0.00591609
		15.7857	0.0126157		15.7857	0.00583818
		15.8095	0.0124571		15.8095	0.00579108
		15.8333	0.0122933		15.8333	0.00580242
		15.8571	0.0121495		15.8571	0.00581072
		15.881	0.0119655		15.881	0.005789
		15.9048	0.0117454		15.9048	0.0058156
		15.9286	0.0115777		15.9286	0.00589792
		15.9524	0.0113368		15.9524	0.00602403
		15.9762	0.0111886		15.9762	0.00609989
		16	0.010982		16	0.00623002
		16.0238	0.010785		16.0238	0.00630915
		16.0476	0.0105525		16.0476	0.00634919
		16.0714	0.010362		16.0714	0.00651112
		16.0952	0.0101944		16.0952	0.0066098
		16.1191	0.00996821		16.1191	0.00664438
		16.1429	0.00986906		16.1429	0.00671744
		16.1667	0.00974624		16.1667	0.00673999
		16.1905	0.00959501		16.1905	0.006821
		16.2143	0.00943925		16.2143	0.00691868
		16.2381	0.0093736		16.2381	0.00697056
		16.2619	0.00931022		16.2619	0.00703777
		16.2857	0.00924136		16.2857	0.00714036
		16.3095	0.00920961		16.3095	0.00718649
		16.3333	0.00912418		16.3333	0.00724482
		16.3571	0.00911173		16.3571	0.00742502
		16.3809	0.00911876		16.3809	0.00754042
		16.4048	0.00911304		16.4048	0.00758286
		16.4286	0.00918858		16.4286	0.0077328
		16.4524	0.00927315		16.4524	0.00771429
		16.4762	0.00931896		16.4762	0.00782219
		16.5	0.00939782		16.5	0.00796553
		16.5238	0.00939306		16.5238	0.00801857
		16.5476	0.00946768		16.5476	0.00807889
		16.5714	0.00964295		16.5714	0.00806302
		16.5952	0.00970639		16.5952	0.0079633
		16.6191	0.00986901		16.6191	0.00792064
		16.6429	0.0100485		16.6429	0.00790839
		16.6667	0.0101405		16.6667	0.0079538
		16.6905	0.0102369		16.6905	0.00802233
		16.7143	0.0103225		16.7143	0.00797337
		16.7381	0.0104375		16.7381	0.00793215
		16.7619	0.01055		16.7619	0.00791987
		16.7857	0.0106624		16.7857	0.00797343
		16.8095	0.0107653		16.8095	0.00794866
		16.8333	0.0108191		16.8333	0.00792837
		16.8571	0.010869		16.8571	0.0079496
		16.8809	0.0110105		16.8809	0.00793928
		16.9048	0.0110982		16.9048	0.00786753
		16.9286	0.0111612		16.9286	0.00791729
		16.9524	0.0112562		16.9524	0.00793717
		16.9762	0.0113452		16.9762	0.00793043
		17	0.0113635		17	0.00789906
		17.0238	0.0114		17.0238	0.00791688
		17.0476	0.0114505		17.0476	0.0077969
		17.0714	0.0115254		17.0714	0.0076449
		17.0952	0.0115502		17.0952	0.00757432
		17.1191	0.0115602		17.1191	0.00755513
		17.1429	0.0115981		17.1429	0.00750101
		17.1667	0.0116515		17.1667	0.00748773
		17.1905	0.0116641		17.1905	0.00745986
		17.2143	0.0117348		17.2143	0.00742401
		17.2381	0.0117845		17.2381	0.00736111
		17.2619	0.0118437		17.2619	0.00727217
		17.2857	0.0119446		17.2857	0.00715169
		17.3095	0.0120081		17.3095	0.00708739
		17.3333	0.0121205		17.3333	0.00702959
		17.3571	0.0121717		17.3571	0.00692071
		17.3809	0.0122469		17.3809	0.00689341
		17.4048	0.0123646		17.4048	0.0067701
		17.4286	0.012432		17.4286	0.0066387
		17.4524	0.0125144		17.4524	0.00663355
		17.4762	0.012611		17.4762	0.00660929
		17.5	0.0127084		17.5	0.00652486
		17.5238	0.0127915		17.5238	0.00646279
		17.5476	0.0128336		17.5476	0.00645517
		17.5714	0.0128789		17.5714	0.00640811
		17.5952	0.0129265		17.5952	0.00638677
		17.6191	0.0129443		17.6191	0.00633006
		17.6429	0.012915		17.6429	0.00623245
		17.6667	0.0129536		17.6667	0.00624387
		17.6905	0.0130789		17.6905	0.00619093
		17.7143	0.0131112		17.7143	0.00610389
		17.7381	0.0132043		17.7381	0.00598758
		17.7619	0.0131911		17.7619	0.00585722
		17.7857	0.0131111		17.7857	0.00586941
		17.8095	0.0131003		17.8095	0.00583947
		17.8333	0.0130287		17.8333	0.00587199
		17.8571	0.0128987		17.8571	0.00580352
		17.8809	0.0128233		17.8809	0.00574347
		17.9048	0.0127236		17.9048	0.00564646
		17.9286	0.0126782		17.9286	0.00563414
		17.9524	0.0125657		17.9524	0.00550108
		17.9762	0.0124089		17.9762	0.00544695
		18	0.0122976		18	0.00539249
		18.0238	0.0122063		18.0238	0.00534404
		18.0476	0.0119976		18.0476	0.00529109
		18.0714	0.0116481		18.0714	0.00518858
		18.0952	0.011319		18.0952	0.0052497
		18.1191	0.0110111		18.1191	0.00531481
		18.1429	0.0107843		18.1429	0.00530882
		18.1667	0.0106071		18.1667	0.00531158
		18.1905	0.0104064		18.1905	0.00529308
		18.2143	0.0102607		18.2143	0.00534917
		18.2381	0.0100932		18.2381	0.00532481
		18.2619	0.00997758		18.2619	0.00535717
		18.2857	0.00982001		18.2857	0.00545582
		18.3095	0.00968064		18.3095	0.00553593
		18.3333	0.00961317		18.3333	0.0056256
		18.3571	0.00943619		18.3571	0.00566317
		18.3809	0.00926181		18.3809	0.00561279
		18.4048	0.00913423		18.4048	0.00558998
		18.4286	0.00902345		18.4286	0.00553183
		18.4524	0.00892534		18.4524	0.00554219
		18.4762	0.00887811		18.4762	0.0056108
		18.5	0.00879965		18.5	0.00562572
		18.5238	0.00871739		18.5238	0.00563515
		18.5476	0.00870714		18.5476	0.00569039
		18.5714	0.00865959		18.5714	0.00566118
		18.5952	0.00860426		18.5952	0.00574592
		18.6191	0.00849796		18.6191	0.00578144
		18.6429	0.00849471		18.6429	0.0059144
		18.6667	0.00843411		18.6667	0.00593618
		18.6905	0.00830323		18.6905	0.0060138
		18.7143	0.00823854		18.7143	0.00617121
		18.7381	0.00813407		18.7381	0.00625449
		18.7619	0.00803767		18.7619	0.00633288
		18.7857	0.00801159		18.7857	0.00638364
		18.8095	0.00796		18.8095	0.00642699
		18.8333	0.00789989		18.8333	0.00651505
		18.8571	0.00786299		18.8571	0.00651412
		18.8809	0.0078262		18.8809	0.00657964
		18.9048	0.0076899		18.9048	0.00655684
		18.9286	0.00768022		18.9286	0.00649545
		18.9524	0.00752439		18.9524	0.00649243
		18.9762	0.00754495		18.9762	0.00647813
		19	0.00751407		19	0.00645858
		19.0238	0.00752301		19.0238	0.00645355
		19.0476	0.0074649		19.0476	0.00645459
		19.0714	0.00744383		19.0714	0.00639084
		19.0952	0.00745138		19.0952	0.00640673
		19.1191	0.00754847		19.1191	0.00641657
		19.1429	0.0075693		19.1429	0.0064011
		19.1667	0.0075018		19.1667	0.00648324
		19.1905	0.00751697		19.1905	0.00647876
		19.2143	0.00746709		19.2143	0.00650318
		19.2381	0.00737251		19.2381	0.0065299
		19.2619	0.00730536		19.2619	0.00653443
		19.2857	0.0074418		19.2857	0.00658684
		19.3095	0.00751506		19.3095	0.00654594
		19.3333	0.00758571		19.3333	0.006528
		19.3571	0.00761875		19.3571	0.0064817
		19.3809	0.00761439		19.3809	0.00648373
		19.4048	0.00764374		19.4048	0.00644585
		19.4286	0.0076734		19.4286	0.00640957
		19.4524	0.00770317		19.4524	0.00637574
		19.4762	0.00773284		19.4762	0.00634525
		19.5	0.00776222		19.5	0.00631898
		19.5238	0.0077911		19.5238	0.00629781
		19.5476	0.00781929		19.5476	0.00628259
		19.5714	0.00784658		19.5714	0.00627423
		19.5952	0.00787279		19.5952	0.00627358
		19.6191	0.0078977		19.6191	0.00628153
		19.6429	0.00792111		19.6429	0.00629895
		19.6667	0.00794284		19.6667	0.00632673
		19.6905	0.00796267		19.6905	0.00636572
		19.7143	0.00798041		19.7143	0.00641682
		19.7381	0.00799586		19.7381	0.00648089
		19.7619	0.00800882		19.7619	0.00655882
		19.7857	0.00801909		19.7857	0.00665148
		19.8095	0.00802647		19.8095	0.00675974
		19.8333	0.00803076		19.8333	0.00688449
		19.8571	0.00803175		19.8571	0.00702659
		19.8809	0.00802926		19.8809	0.00718692
		19.9048	0.00802308		19.9048	0.00736637
		19.9286	0.00801302		19.9286	0.00756581
		19.9524	0.00799886		19.9524	0.0077861
		19.9762	0.00798041		19.9762	0.00802814
		20			20

## Sheet: Fig.1i
Fig.1i
Info:	g5-HT3.0 DF/F signal in response to auditory stim. in control or SSRI-dosed animals during the Th-SERT time window
Condition:		Control			SSRI
		Time	DF/F		Time	DF/F
		-5	0.00215429		-5	-0.00101168
		-4.97619	0.00177354		-4.97619	-0.000925183
		-4.95238	0.00141561		-4.95238	-0.000840658
		-4.92857	0.00107996		-4.92857	-0.000758192
		-4.90476	0.000766058		-4.90476	-0.000677874
		-4.88095	0.000473369		-4.88095	-0.00059979
		-4.85714	0.000201357		-4.85714	-0.000524028
		-4.83333	-5.05131e-05		-4.83333	-0.000450675
		-4.80952	-0.000282775		-4.80952	-0.000379818
		-4.78571	-0.000495965		-4.78571	-0.000311543
		-4.7619	-0.000690617		-4.7619	-0.000245939
		-4.7381	-0.000867266		-4.7381	-0.000183093
		-4.71429	-0.00102645		-4.71429	-0.00012309
		-4.69048	-0.00116869		-4.69048	-6.602e-05
		-4.66667	-0.00129454		-4.66667	-1.19683e-05
		-4.64286	-0.00140453		-4.64286	3.89774e-05
		-4.61905	-0.00149919		-4.61905	8.67299e-05
		-4.59524	-0.00157905		-4.59524	0.000131202
		-4.57143	-0.00164466		-4.57143	0.000172307
		-4.54762	-0.00169654		-4.54762	0.000209957
		-4.52381	-0.00173523		-4.52381	0.000244066
		-4.5	-0.00176127		-4.5	0.000274545
		-4.47619	-0.00177519		-4.47619	0.000301309
		-4.45238	-0.00177753		-4.45238	0.000324269
		-4.42857	-0.00176882		-4.42857	0.000343339
		-4.40476	-0.00174959		-4.40476	0.000358432
		-4.38095	-0.00165502		-4.38095	0.000449042
		-4.35714	-0.00162468		-4.35714	0.000461804
		-4.33333	-0.00156667		-4.33333	0.000432018
		-4.30952	-0.001482		-4.30952	0.000492976
		-4.28571	-0.00142069		-4.28571	0.000532222
		-4.2619	-0.00133638		-4.2619	0.000510609
		-4.2381	-0.00124837		-4.2381	0.000483553
		-4.21429	-0.00116827		-4.21429	0.000449469
		-4.19048	-0.00113158		-4.19048	0.000321926
		-4.16667	-0.00109154		-4.16667	0.000268878
		-4.14286	-0.0010047		-4.14286	0.00024514
		-4.11905	-0.000867931		-4.11905	6.27895e-05
		-4.09524	-0.000775492		-4.09524	-5.56707e-05
		-4.07143	-0.000722273		-4.07143	-0.000111746
		-4.04762	-0.000666936		-4.04762	-0.000227728
		-4.02381	-0.00067223		-4.02381	-0.000340757
		-4	-0.000571586		-4	-0.000415491
		-3.97619	-0.000532359		-3.97619	-0.000505285
		-3.95238	-0.000571903		-3.95238	-0.000598173
		-3.92857	-0.000601396		-3.92857	-0.00061409
		-3.90476	-0.000554887		-3.90476	-0.000694337
		-3.88095	-0.000532759		-3.88095	-0.000780379
		-3.85714	-0.000488215		-3.85714	-0.000798301
		-3.83333	-0.000498333		-3.83333	-0.000846743
		-3.80952	-0.000584587		-3.80952	-0.000855043
		-3.78571	-0.000650933		-3.78571	-0.000924889
		-3.7619	-0.000759865		-3.7619	-0.00102054
		-3.7381	-0.000793224		-3.7381	-0.00105023
		-3.71429	-0.00095578		-3.71429	-0.0010927
		-3.69048	-0.00100652		-3.69048	-0.00117861
		-3.66667	-0.00107082		-3.66667	-0.00116702
		-3.64286	-0.00118688		-3.64286	-0.0011738
		-3.61905	-0.00132969		-3.61905	-0.00113431
		-3.59524	-0.00147625		-3.59524	-0.00104456
		-3.57143	-0.00153587		-3.57143	-0.000975722
		-3.54762	-0.00158324		-3.54762	-0.000959839
		-3.52381	-0.00164998		-3.52381	-0.000937904
		-3.5	-0.00173062		-3.5	-0.000827825
		-3.47619	-0.001724		-3.47619	-0.00073784
		-3.45238	-0.00173751		-3.45238	-0.000631316
		-3.42857	-0.00179999		-3.42857	-0.000494987
		-3.40476	-0.0018688		-3.40476	-0.000497989
		-3.38095	-0.00194482		-3.38095	-0.000478896
		-3.35714	-0.0019408		-3.35714	-0.000383021
		-3.33333	-0.00193398		-3.33333	-0.000304772
		-3.30952	-0.00185583		-3.30952	-0.000266306
		-3.28571	-0.00181347		-3.28571	-0.000247086
		-3.2619	-0.00175447		-3.2619	-0.000138973
		-3.2381	-0.00166342		-3.2381	-3.17269e-05
		-3.21429	-0.00155059		-3.21429	3.468e-05
		-3.19048	-0.00142651		-3.19048	0.000171453
		-3.16667	-0.0013143		-3.16667	0.000211635
		-3.14286	-0.00122352		-3.14286	0.000298261
		-3.11905	-0.00119961		-3.11905	0.000360382
		-3.09524	-0.00109792		-3.09524	0.000277794
		-3.07143	-0.00106107		-3.07143	0.000235308
		-3.04762	-0.00102983		-3.04762	0.000250656
		-3.02381	-0.000929695		-3.02381	0.000341863
		-3	-0.000808441		-3	0.000370349
		-2.97619	-0.000690902		-2.97619	0.00043467
		-2.95238	-0.000579439		-2.95238	0.000483905
		-2.92857	-0.000460585		-2.92857	0.000398388
		-2.90476	-0.000450597		-2.90476	0.000447789
		-2.88095	-0.000410362		-2.88095	0.0004141
		-2.85714	-0.00029802		-2.85714	0.000443716
		-2.83333	-0.000260803		-2.83333	0.000358486
		-2.80952	-0.00017902		-2.80952	0.00036819
		-2.78571	-0.000186478		-2.78571	0.00038704
		-2.7619	-0.000150958		-2.7619	0.000376615
		-2.7381	-3.81027e-05		-2.7381	0.000416232
		-2.71429	0.000154465		-2.71429	0.000453339
		-2.69048	0.000233217		-2.69048	0.000458735
		-2.66667	0.000221066		-2.66667	0.000477116
		-2.64286	0.000302157		-2.64286	0.00044739
		-2.61905	0.000333304		-2.61905	0.000496576
		-2.59524	0.000421747		-2.59524	0.000544376
		-2.57143	0.000423526		-2.57143	0.000627116
		-2.54762	0.000430055		-2.54762	0.000729126
		-2.52381	0.000387756		-2.52381	0.000748322
		-2.5	0.000489053		-2.5	0.000780341
		-2.47619	0.00054622		-2.47619	0.00084982
		-2.45238	0.000610379		-2.45238	0.000918514
		-2.42857	0.000634594		-2.42857	0.000922241
		-2.40476	0.000680703		-2.40476	0.000906239
		-2.38095	0.000759855		-2.38095	0.000896273
		-2.35714	0.000823855		-2.35714	0.000899932
		-2.33333	0.000854638		-2.33333	0.000866545
		-2.30952	0.000918694		-2.30952	0.000910652
		-2.28571	0.00103616		-2.28571	0.000886587
		-2.2619	0.0010624		-2.2619	0.000825577
		-2.2381	0.00121669		-2.2381	0.000780419
		-2.21429	0.00129615		-2.21429	0.000643096
		-2.19048	0.00143883		-2.19048	0.000605164
		-2.16667	0.00154582		-2.16667	0.000570168
		-2.14286	0.00165682		-2.14286	0.000461657
		-2.11905	0.00175428		-2.11905	0.000323819
		-2.09524	0.00179266		-2.09524	0.000231186
		-2.07143	0.00189769		-2.07143	0.000168471
		-2.04762	0.00204073		-2.04762	4.01114e-05
		-2.02381	0.00213562		-2.02381	1.18811e-05
		-2	0.00226099		-2	-7.89669e-05
		-1.97619	0.00226292		-1.97619	-0.000255266
		-1.95238	0.00231005		-1.95238	-0.000308444
		-1.92857	0.002376		-1.92857	-0.000418034
		-1.90476	0.00245359		-1.90476	-0.000396919
		-1.88095	0.00244042		-1.88095	-0.000284577
		-1.85714	0.00251914		-1.85714	-0.000196538
		-1.83333	0.00263125		-1.83333	-0.000135938
		-1.80952	0.00269032		-1.80952	-0.000143997
		-1.78571	0.00267648		-1.78571	-0.000126439
		-1.7619	0.00269213		-1.7619	-0.000162352
		-1.7381	0.00271917		-1.7381	-0.000238134
		-1.71429	0.00271459		-1.71429	-0.00017612
		-1.69048	0.00280674		-1.69048	-0.000122315
		-1.66667	0.00282371		-1.66667	-5.58751e-05
		-1.64286	0.00277735		-1.64286	-9.26955e-05
		-1.61905	0.00279023		-1.61905	-1.45635e-05
		-1.59524	0.00282765		-1.59524	0.00010202
		-1.57143	0.00284309		-1.57143	0.000190395
		-1.54762	0.00283828		-1.54762	0.000325318
		-1.52381	0.00285074		-1.52381	0.000431209
		-1.5	0.00274842		-1.5	0.000400737
		-1.47619	0.00267744		-1.47619	0.000482011
		-1.45238	0.00271075		-1.45238	0.000535801
		-1.42857	0.00261876		-1.42857	0.000576129
		-1.40476	0.00258637		-1.40476	0.000550443
		-1.38095	0.00260124		-1.38095	0.00054317
		-1.35714	0.0025688		-1.35714	0.000523929
		-1.33333	0.00260511		-1.33333	0.000381627
		-1.30952	0.00266019		-1.30952	0.000357249
		-1.28571	0.0025763		-1.28571	0.000282139
		-1.2619	0.00258466		-1.2619	0.0001582
		-1.2381	0.00253438		-1.2381	6.7814e-05
		-1.21429	0.00251041		-1.21429	3.45228e-05
		-1.19048	0.002505		-1.19048	3.27015e-05
		-1.16667	0.00255113		-1.16667	-0.00010347
		-1.14286	0.00248181		-1.14286	-0.00019072
		-1.11905	0.00249653		-1.11905	-0.000257028
		-1.09524	0.00248089		-1.09524	-0.000390479
		-1.07143	0.0024347		-1.07143	-0.000441829
		-1.04762	0.00240351		-1.04762	-0.000528366
		-1.02381	0.00227634		-1.02381	-0.000747577
		-1	0.0022072		-1	-0.000847919
		-0.97619	0.00209536		-0.97619	-0.000940473
		-0.95238	0.00200696		-0.95238	-0.00101477
		-0.92857	0.00190304		-0.92857	-0.00109042
		-0.90476	0.00182678		-0.90476	-0.00104185
		-0.88095	0.00176621		-0.88095	-0.00100376
		-0.85714	0.00174877		-0.85714	-0.00104086
		-0.83333	0.00168466		-0.83333	-0.00102876
		-0.80952	0.00160139		-0.80952	-0.00103222
		-0.78571	0.00155712		-0.78571	-0.00096292
		-0.7619	0.00160585		-0.7619	-0.00086892
		-0.7381	0.00164037		-0.7381	-0.00079557
		-0.71429	0.00164044		-0.71429	-0.000640314
		-0.69048	0.00166778		-0.69048	-0.000602358
		-0.66667	0.00168009		-0.66667	-0.00055403
		-0.64286	0.00170114		-0.64286	-0.000555017
		-0.61905	0.00167154		-0.61905	-0.000587312
		-0.59524	0.00160006		-0.59524	-0.000609264
		-0.57143	0.00161328		-0.57143	-0.000628863
		-0.54762	0.00160471		-0.54762	-0.000564731
		-0.52381	0.00157486		-0.52381	-0.000490335
		-0.5	0.00154152		-0.5	-0.000446712
		-0.47619	0.00150303		-0.47619	-0.000456949
		-0.45238	0.00155641		-0.45238	-0.000414836
		-0.42857	0.00157124		-0.42857	-0.000315797
		-0.40476	0.00155309		-0.40476	-0.000237752
		-0.38095	0.00156799		-0.38095	-0.000250622
		-0.35714	0.00162313		-0.35714	-0.000309627
		-0.33333	0.00162783		-0.33333	-0.0004675
		-0.30952	0.00165656		-0.30952	-0.000504547
		-0.28571	0.0017797		-0.28571	-0.000485406
		-0.2619	0.00182576		-0.2619	-0.000559721
		-0.2381	0.0018765		-0.2381	-0.000576921
		-0.21429	0.0019999		-0.21429	-0.000646383
		-0.19048	0.00204931		-0.19048	-0.000668119
		-0.16667	0.00203371		-0.16667	-0.000729649
		-0.14286	0.00202319		-0.14286	-0.000869419
		-0.11905	0.00199848		-0.11905	-0.000877642
		-0.09524	0.00197055		-0.09524	-0.000870814
		-0.07143	0.00204227		-0.07143	-0.000818518
		-0.04762	0.0020665		-0.04762	-0.000730647
		-0.02381	0.00204256		-0.02381	-0.000777939
		0	0.00202578		0	-0.00079234
		0.02381	0.00207618		0.02381	-0.000844039
		0.047619	0.00200634		0.047619	-0.000764103
		0.071429	0.00202308		0.071429	-0.00073641
		0.095238	0.00206085		0.095238	-0.000698272
		0.119048	0.00204467		0.119048	-0.000630715
		0.142857	0.00201849		0.142857	-0.000655972
		0.166667	0.0019998		0.166667	-0.000543875
		0.190476	0.00200117		0.190476	-0.000327994
		0.214286	0.00206968		0.214286	-0.000131335
		0.238095	0.00212421		0.238095	9.93966e-06
		0.261905	0.00215898		0.261905	-2.0547e-05
		0.285714	0.0021743		0.285714	3.87825e-05
		0.309524	0.00225757		0.309524	1.96045e-05
		0.333333	0.00236408		0.333333	-1.07062e-06
		0.357143	0.00237046		0.357143	4.02626e-05
		0.380952	0.00242071		0.380952	0.000121517
		0.404762	0.00256855		0.404762	0.00015727
		0.428571	0.00261579		0.428571	0.000157613
		0.452381	0.00269474		0.452381	0.000237165
		0.47619	0.00268599		0.47619	0.000254543
		0.5	0.00270426		0.5	0.000256639
		0.52381	0.00267074		0.52381	0.000262306
		0.547619	0.00269199		0.547619	0.000228881
		0.571429	0.00263625		0.571429	0.000279238
		0.595238	0.00260338		0.595238	0.000337414
		0.619048	0.00254398		0.619048	0.000342915
		0.642857	0.0024683		0.642857	0.000395287
		0.666667	0.00242818		0.666667	0.000385472
		0.690476	0.00240386		0.690476	0.000332396
		0.714286	0.00235142		0.714286	0.000281618
		0.738095	0.00226071		0.738095	0.00023707
		0.761905	0.00214031		0.761905	0.000220297
		0.785714	0.00200991		0.785714	7.52546e-05
		0.809524	0.00192524		0.809524	-5.73599e-05
		0.833333	0.00182293		0.833333	-0.000200117
		0.857143	0.00172907		0.857143	-0.000303618
		0.880952	0.00157151		0.880952	-0.000315664
		0.904762	0.00145033		0.904762	-0.000375775
		0.928571	0.00127026		0.928571	-0.000550041
		0.952381	0.00115326		0.952381	-0.000690594
		0.97619	0.000956796		0.97619	-0.000841609
		1	0.000738338		1	-0.000950776
		1.02381	0.000558022		1.02381	-0.00100648
		1.04762	0.000368349		1.04762	-0.00115504
		1.07143	0.000238645		1.07143	-0.00114788
		1.09524	9.83426e-05		1.09524	-0.00114111
		1.11905	3.97906e-05		1.11905	-0.00124113
		1.14286	-3.53434e-05		1.14286	-0.00130222
		1.16667	-0.000201499		1.16667	-0.00142277
		1.19048	-0.000309081		1.19048	-0.00130646
		1.21429	-0.000361866		1.21429	-0.00126426
		1.23809	-0.000407117		1.23809	-0.00121559
		1.26191	-0.000475119		1.26191	-0.00115174
		1.28571	-0.000488402		1.28571	-0.00106784
		1.30952	-0.000561547		1.30952	-0.000931396
		1.33333	-0.000557285		1.33333	-0.000863797
		1.35714	-0.000500579		1.35714	-0.000758175
		1.38095	-0.000513818		1.38095	-0.00075932
		1.40476	-0.000496519		1.40476	-0.000785546
		1.42857	-0.000527704		1.42857	-0.000835605
		1.45238	-0.000515612		1.45238	-0.000897194
		1.47619	-0.000480939		1.47619	-0.000772594
		1.5	-0.000449042		1.5	-0.000700216
		1.52381	-0.000416288		1.52381	-0.00056077
		1.54762	-0.000460538		1.54762	-0.000488498
		1.57143	-0.000408609		1.57143	-0.000441535
		1.59524	-0.000375636		1.59524	-0.000396348
		1.61905	-0.000440772		1.61905	-0.000429461
		1.64286	-0.000479799		1.64286	-0.000359129
		1.66667	-0.00055756		1.66667	-0.000284188
		1.69048	-0.000648569		1.69048	-0.000142688
		1.71429	-0.000716895		1.71429	-0.000111215
		1.73809	-0.000764576		1.73809	-9.01891e-05
		1.76191	-0.000846144		1.76191	-2.78971e-05
		1.78571	-0.000883858		1.78571	-1.6444e-05
		1.80952	-0.000958525		1.80952	-1.97976e-05
		1.83333	-0.00097451		1.83333	4.54605e-05
		1.85714	-0.00106245		1.85714	1.8967e-05
		1.88095	-0.001121		1.88095	2.33414e-05
		1.90476	-0.00121718		1.90476	3.32485e-05
		1.92857	-0.00130014		1.92857	4.10515e-05
		1.95238	-0.00128032		1.95238	-4.38176e-05
		1.97619	-0.00136539		1.97619	-0.000255677
		2	-0.00146437		2	-0.000366874
		2.02381	-0.0015259		2.02381	-0.000450655
		2.04762	-0.00158393		2.04762	-0.000487862
		2.07143	-0.00170272		2.07143	-0.000571571
		2.09524	-0.00167547		2.09524	-0.000690086
		2.11905	-0.0018052		2.11905	-0.000866286
		2.14286	-0.00188676		2.14286	-0.000884571
		2.16667	-0.0019586		2.16667	-0.000925968
		2.19048	-0.00198203		2.19048	-0.000943201
		2.21429	-0.00200886		2.21429	-0.000962968
		2.23809	-0.00201734		2.23809	-0.0010636
		2.26191	-0.00197924		2.26191	-0.00102013
		2.28571	-0.00190129		2.28571	-0.00107918
		2.30952	-0.00183743		2.30952	-0.00119141
		2.33333	-0.00180048		2.33333	-0.00122494
		2.35714	-0.00180623		2.35714	-0.00124679
		2.38095	-0.00169723		2.38095	-0.00116898
		2.40476	-0.00155767		2.40476	-0.00125202
		2.42857	-0.00143824		2.42857	-0.0012914
		2.45238	-0.00139247		2.45238	-0.00131297
		2.47619	-0.00125052		2.47619	-0.00135293
		2.5	-0.001147		2.5	-0.00136583
		2.52381	-0.00105243		2.52381	-0.0014706
		2.54762	-0.00098554		2.54762	-0.00157761
		2.57143	-0.00095512		2.57143	-0.00166148
		2.59524	-0.000840708		2.59524	-0.00178054
		2.61905	-0.000776119		2.61905	-0.00187272
		2.64286	-0.000707862		2.64286	-0.00197072
		2.66667	-0.000644825		2.66667	-0.00200287
		2.69048	-0.000610412		2.69048	-0.00204875
		2.71429	-0.000616995		2.71429	-0.00207986
		2.73809	-0.000684791		2.73809	-0.00218051
		2.76191	-0.000641906		2.76191	-0.00227436
		2.78571	-0.000690909		2.78571	-0.00231036
		2.80952	-0.000758619		2.80952	-0.00235583
		2.83333	-0.000741479		2.83333	-0.00227177
		2.85714	-0.000709465		2.85714	-0.00223964
		2.88095	-0.000709328		2.88095	-0.00226909
		2.90476	-0.000670989		2.90476	-0.00235808
		2.92857	-0.000647693		2.92857	-0.00234356
		2.95238	-0.000645528		2.95238	-0.0023088
		2.97619	-0.000646745		2.97619	-0.00233602
		3	-0.000650357		3	-0.00235064
		3.02381	-0.000652793		3.02381	-0.00232189
		3.04762	-0.000699787		3.04762	-0.00236447
		3.07143	-0.000727463		3.07143	-0.00238849
		3.09524	-0.000791965		3.09524	-0.00239075
		3.11905	-0.000843982		3.11905	-0.00242939
		3.14286	-0.00088493		3.14286	-0.00256235
		3.16667	-0.00100682		3.16667	-0.00259345
		3.19048	-0.00108223		3.19048	-0.00253446
		3.21429	-0.00115635		3.21429	-0.00252611
		3.23809	-0.00120529		3.23809	-0.00253122
		3.26191	-0.00131517		3.26191	-0.00260102
		3.28571	-0.00134896		3.28571	-0.00260215
		3.30952	-0.00143762		3.30952	-0.00254019
		3.33333	-0.00145409		3.33333	-0.00256177
		3.35714	-0.00141487		3.35714	-0.0025978
		3.38095	-0.00142153		3.38095	-0.00259882
		3.40476	-0.00139021		3.40476	-0.00264124
		3.42857	-0.00131353		3.42857	-0.00272306
		3.45238	-0.00125587		3.45238	-0.00275826
		3.47619	-0.00119349		3.47619	-0.00280575
		3.5	-0.00115904		3.5	-0.00291532
		3.52381	-0.00106491		3.52381	-0.00300627
		3.54762	-0.00102855		3.54762	-0.00300764
		3.57143	-0.000953619		3.57143	-0.00306572
		3.59524	-0.000937524		3.59524	-0.0031665
		3.61905	-0.000941177		3.61905	-0.00324374
		3.64286	-0.000932655		3.64286	-0.00333118
		3.66667	-0.000883374		3.66667	-0.00343074
		3.69048	-0.000794068		3.69048	-0.00348071
		3.71429	-0.000745426		3.71429	-0.00356584
		3.73809	-0.000698137		3.73809	-0.0036485
		3.76191	-0.000615322		3.76191	-0.00368869
		3.78571	-0.000566568		3.78571	-0.00375811
		3.80952	-0.000547747		3.80952	-0.00372063
		3.83333	-0.000509244		3.83333	-0.00369729
		3.85714	-0.00047008		3.85714	-0.00367922
		3.88095	-0.000506876		3.88095	-0.00361793
		3.90476	-0.000603312		3.90476	-0.00367864
		3.92857	-0.000615303		3.92857	-0.00371162
		3.95238	-0.000516042		3.95238	-0.00377651
		3.97619	-0.000516036		3.97619	-0.00376559
		4	-0.000489796		4	-0.00378993
		4.02381	-0.000502957		4.02381	-0.00375964
		4.04762	-0.000599353		4.04762	-0.00378468
		4.07143	-0.000706114		4.07143	-0.00372418
		4.09524	-0.00079262		4.09524	-0.00366634
		4.11905	-0.000920976		4.11905	-0.00351941
		4.14286	-0.00104405		4.14286	-0.00344856
		4.16667	-0.00115096		4.16667	-0.00340432
		4.19048	-0.00128066		4.19048	-0.00328735
		4.21429	-0.00146365		4.21429	-0.00323556
		4.2381	-0.00163325		4.2381	-0.00325276
		4.2619	-0.00176201		4.2619	-0.00323895
		4.28571	-0.00185214		4.28571	-0.0031931
		4.30952	-0.00201864		4.30952	-0.00321195
		4.33333	-0.00213867		4.33333	-0.00322154
		4.35714	-0.00226046		4.35714	-0.00320114
		4.38095	-0.00246837		4.38095	-0.00318074
		4.40476	-0.00261642		4.40476	-0.00314742
		4.42857	-0.00264318		4.42857	-0.00310199
		4.45238	-0.00280772		4.45238	-0.00301152
		4.47619	-0.00294318		4.47619	-0.00292305
		4.5	-0.00303898		4.5	-0.00283621
		4.52381	-0.00313008		4.52381	-0.00282692
		4.54762	-0.00318842		4.54762	-0.00275464
		4.57143	-0.00326649		4.57143	-0.00273164
		4.59524	-0.0032925		4.59524	-0.00265899
		4.61905	-0.00333967		4.61905	-0.00260278
		4.64286	-0.00342409		4.64286	-0.00251353
		4.66667	-0.00347025		4.66667	-0.00247248
		4.69048	-0.00350627		4.69048	-0.00245729
		4.71429	-0.00358473		4.71429	-0.00236749
		4.7381	-0.00366254		4.7381	-0.00227093
		4.7619	-0.00369374		4.7619	-0.00219383
		4.78571	-0.00374257		4.78571	-0.00221578
		4.80952	-0.00375012		4.80952	-0.0022504
		4.83333	-0.00374194		4.83333	-0.00218473
		4.85714	-0.00369156		4.85714	-0.0022268
		4.88095	-0.00361657		4.88095	-0.00214538
		4.90476	-0.00357008		4.90476	-0.00213471
		4.92857	-0.00350698		4.92857	-0.0021103
		4.95238	-0.00344142		4.95238	-0.00213517
		4.97619	-0.00339163		4.97619	-0.0020928
		5	-0.00328689		5	-0.00209487
		5.02381	-0.00321788		5.02381	-0.00207963
		5.04762	-0.00320154		5.04762	-0.00210287
		5.07143	-0.00318324		5.07143	-0.00211294
		5.09524	-0.00310815		5.09524	-0.00217576
		5.11905	-0.00295972		5.11905	-0.0021597
		5.14286	-0.00291091		5.14286	-0.00205165
		5.16667	-0.00292975		5.16667	-0.00204559
		5.19048	-0.00299427		5.19048	-0.00200543
		5.21429	-0.00309393		5.21429	-0.00198146
		5.2381	-0.00309701		5.2381	-0.00197071
		5.2619	-0.00309492		5.2619	-0.00192653
		5.28571	-0.00307295		5.28571	-0.00191445
		5.30952	-0.00304666		5.30952	-0.00193393
		5.33333	-0.00300449		5.33333	-0.00194898
		5.35714	-0.00295382		5.35714	-0.00203976
		5.38095	-0.00290345		5.38095	-0.00207386
		5.40476	-0.00284664		5.40476	-0.00212152
		5.42857	-0.00272382		5.42857	-0.00215028
		5.45238	-0.00262921		5.45238	-0.00214637
		5.47619	-0.00258648		5.47619	-0.00218473
		5.5	-0.00255861		5.5	-0.00221314
		5.52381	-0.00246746		5.52381	-0.00228142
		5.54762	-0.00242404		5.54762	-0.00224185
		5.57143	-0.00234612		5.57143	-0.00226998
		5.59524	-0.0022456		5.59524	-0.00225041
		5.61905	-0.00220905		5.61905	-0.00227562
		5.64286	-0.00222456		5.64286	-0.00222022
		5.66667	-0.00216179		5.66667	-0.0022227
		5.69048	-0.00209718		5.69048	-0.0021857
		5.71429	-0.00207731		5.71429	-0.00218452
		5.7381	-0.00201768		5.7381	-0.00221633
		5.7619	-0.00196973		5.7619	-0.00218509
		5.78571	-0.0019534		5.78571	-0.00216604
		5.80952	-0.00195129		5.80952	-0.00213634
		5.83333	-0.00194745		5.83333	-0.0021696
		5.85714	-0.00196119		5.85714	-0.00218103
		5.88095	-0.00193944		5.88095	-0.00213448
		5.90476	-0.00197886		5.90476	-0.0021385
		5.92857	-0.00197083		5.92857	-0.00209346
		5.95238	-0.00194818		5.95238	-0.00216383
		5.97619	-0.00196787		5.97619	-0.00227685
		6	-0.00188965		6	-0.00231099
		6.02381	-0.00177659		6.02381	-0.00225442
		6.04762	-0.00170083		6.04762	-0.00233833
		6.07143	-0.00156775		6.07143	-0.00229588
		6.09524	-0.00151917		6.09524	-0.00237513
		6.11905	-0.0015138		6.11905	-0.00234247
		6.14286	-0.00153046		6.14286	-0.00237297
		6.16667	-0.00154531		6.16667	-0.00239529
		6.19048	-0.00157025		6.19048	-0.00245271
		6.21429	-0.00167459		6.21429	-0.00246951
		6.2381	-0.00177154		6.2381	-0.00251814
		6.2619	-0.00182165		6.2619	-0.00258086
		6.28571	-0.0019445		6.28571	-0.00261702
		6.30952	-0.00212751		6.30952	-0.0026018
		6.33333	-0.00232586		6.33333	-0.00257983
		6.35714	-0.00243349		6.35714	-0.00269516
		6.38095	-0.00259255		6.38095	-0.00273904
		6.40476	-0.00273571		6.40476	-0.00285517
		6.42857	-0.00278813		6.42857	-0.00290379
		6.45238	-0.00294133		6.45238	-0.00291181
		6.47619	-0.00304574		6.47619	-0.00293798
		6.5	-0.00315215		6.5	-0.00298817
		6.52381	-0.00327019		6.52381	-0.0030391
		6.54762	-0.0033148		6.54762	-0.00322833
		6.57143	-0.00342922		6.57143	-0.00332333
		6.59524	-0.003538		6.59524	-0.00340797
		6.61905	-0.00365891		6.61905	-0.00347714
		6.64286	-0.00384815		6.64286	-0.00352377
		6.66667	-0.00404593		6.66667	-0.00353569
		6.69048	-0.00421689		6.69048	-0.00356739
		6.71429	-0.00433675		6.71429	-0.00355707
		6.7381	-0.00445655		6.7381	-0.00351443
		6.7619	-0.00455863		6.7619	-0.00347446
		6.78571	-0.00471143		6.78571	-0.00343854
		6.80952	-0.00480943		6.80952	-0.00341215
		6.83333	-0.00484246		6.83333	-0.00326438
		6.85714	-0.00493973		6.85714	-0.00320626
		6.88095	-0.00500649		6.88095	-0.00320307
		6.90476	-0.00498929		6.90476	-0.00327974
		6.92857	-0.00499482		6.92857	-0.00327218
		6.95238	-0.00501161		6.95238	-0.0032762
		6.97619	-0.00498549		6.97619	-0.0032974
		7	-0.00498062		7	-0.0032478
		7.02381	-0.0049442		7.02381	-0.00329029
		7.04762	-0.00491117		7.04762	-0.00324029
		7.07143	-0.00487998		7.07143	-0.0032292
		7.09524	-0.00479849		7.09524	-0.00325871
		7.11905	-0.00465025		7.11905	-0.00335101
		7.14286	-0.00448897		7.14286	-0.00346439
		7.16667	-0.00427061		7.16667	-0.00344568
		7.19048	-0.00407039		7.19048	-0.00354714
		7.21429	-0.00390184		7.21429	-0.00360994
		7.2381	-0.0038556		7.2381	-0.00373479
		7.2619	-0.00377226		7.2619	-0.00374853
		7.28571	-0.0037413		7.28571	-0.00378836
		7.30952	-0.00373771		7.30952	-0.0037322
		7.33333	-0.00368236		7.33333	-0.00379949
		7.35714	-0.00362041		7.35714	-0.00379262
		7.38095	-0.00356166		7.38095	-0.00372285
		7.40476	-0.00353385		7.40476	-0.00372228
		7.42857	-0.00347844		7.42857	-0.00369256
		7.45238	-0.00341596		7.45238	-0.00380897
		7.47619	-0.00338038		7.47619	-0.00377854
		7.5	-0.00324991		7.5	-0.0038251
		7.52381	-0.00309574		7.52381	-0.00388261
		7.54762	-0.00294531		7.54762	-0.00398602
		7.57143	-0.00287388		7.57143	-0.00405816
		7.59524	-0.00288297		7.59524	-0.00412382
		7.61905	-0.00279207		7.61905	-0.00415652
		7.64286	-0.00279329		7.64286	-0.00414791
		7.66667	-0.00276344		7.66667	-0.00422159
		7.69048	-0.00281281		7.69048	-0.00428666
		7.71429	-0.0029101		7.71429	-0.00436472
		7.7381	-0.0029887		7.7381	-0.00435963
		7.7619	-0.00308342		7.7619	-0.00432624
		7.78571	-0.00311243		7.78571	-0.00430575
		7.80952	-0.00322778		7.80952	-0.00424228
		7.83333	-0.00328195		7.83333	-0.00415468
		7.85714	-0.00335193		7.85714	-0.00408451
		7.88095	-0.00335547		7.88095	-0.00404147
		7.90476	-0.00332597		7.90476	-0.0039653
		7.92857	-0.00334914		7.92857	-0.0039047
		7.95238	-0.00340547		7.95238	-0.00388876
		7.97619	-0.00346567		7.97619	-0.00391119
		8	-0.00353217		8	-0.00390302
		8.02381	-0.00366535		8.02381	-0.00389926
		8.04762	-0.00372062		8.04762	-0.00396637
		8.07143	-0.00374		8.07143	-0.00411736
		8.09524	-0.00375635		8.09524	-0.0041724
		8.11905	-0.00382799		8.11905	-0.00418666
		8.14286	-0.00386737		8.14286	-0.00415104
		8.16667	-0.00391342		8.16667	-0.00414562
		8.19048	-0.00396947		8.19048	-0.00411546
		8.21429	-0.00401866		8.21429	-0.00401255
		8.23809	-0.00406901		8.23809	-0.00389221
		8.26191	-0.00407087		8.26191	-0.00389344
		8.28571	-0.00403355		8.28571	-0.00392798
		8.30952	-0.00403661		8.30952	-0.00395109
		8.33333	-0.00401382		8.33333	-0.00379059
		8.35714	-0.00402069		8.35714	-0.00379252
		8.38095	-0.00408776		8.38095	-0.00376719
		8.40476	-0.00418952		8.40476	-0.00372162
		8.42857	-0.00428578		8.42857	-0.00363453
		8.45238	-0.00427647		8.45238	-0.00358535
		8.47619	-0.00430976		8.47619	-0.00351872
		8.5	-0.00433286		8.5	-0.00338614
		8.52381	-0.00430616		8.52381	-0.00333723
		8.54762	-0.00426425		8.54762	-0.00330558
		8.57143	-0.00420365		8.57143	-0.00332964
		8.59524	-0.00410183		8.59524	-0.00344672
		8.61905	-0.0040148		8.61905	-0.00350726
		8.64286	-0.00389744		8.64286	-0.00363655
		8.66667	-0.00377398		8.66667	-0.0035882
		8.69048	-0.00366056		8.69048	-0.00364579
		8.71429	-0.00364443		8.71429	-0.0036581
		8.73809	-0.0036394		8.73809	-0.00373195
		8.76191	-0.00363657		8.76191	-0.00388304
		8.78571	-0.00362261		8.78571	-0.00401318
		8.80952	-0.0035378		8.80952	-0.00407038
		8.83333	-0.00355243		8.83333	-0.0041441
		8.85714	-0.00347877		8.85714	-0.00422482
		8.88095	-0.00346274		8.88095	-0.00432457
		8.90476	-0.00337353		8.90476	-0.00441877
		8.92857	-0.00320373		8.92857	-0.00449863
		8.95238	-0.00306057		8.95238	-0.00460832
		8.97619	-0.00295558		8.97619	-0.00468752
		9	-0.00283305		9	-0.0047033
		9.02381	-0.00267784		9.02381	-0.00468216
		9.04762	-0.00253999		9.04762	-0.00469876
		9.07143	-0.00234598		9.07143	-0.0047399
		9.09524	-0.00221035		9.09524	-0.00475749
		9.11905	-0.0021045		9.11905	-0.00479337
		9.14286	-0.00198189		9.14286	-0.00478906
		9.16667	-0.00187678		9.16667	-0.00471392
		9.19048	-0.00172377		9.19048	-0.00470118
		9.21429	-0.0015458		9.21429	-0.00462053
		9.23809	-0.00131519		9.23809	-0.00460668
		9.26191	-0.00114724		9.26191	-0.00450971
		9.28571	-0.000956735		9.28571	-0.00439654
		9.30952	-0.000762794		9.30952	-0.00433862
		9.33333	-0.000619983		9.33333	-0.00419514
		9.35714	-0.000478107		9.35714	-0.00420517
		9.38095	-0.000340673		9.38095	-0.00410324
		9.40476	-0.000127891		9.40476	-0.00398761
		9.42857	8.68862e-05		9.42857	-0.00394965
		9.45238	0.000227676		9.45238	-0.00394364
		9.47619	0.000304339		9.47619	-0.0039453
		9.5	0.000418481		9.5	-0.00385733
		9.52381	0.000547285		9.52381	-0.00375807
		9.54762	0.000664402		9.54762	-0.00381028
		9.57143	0.000760822		9.57143	-0.00383838
		9.59524	0.000806213		9.59524	-0.00389797
		9.61905	0.00089408		9.61905	-0.00392505
		9.64286	0.000993035		9.64286	-0.00399342
		9.66667	0.00108381		9.66667	-0.00400676
		9.69048	0.00117508		9.69048	-0.00406086
		9.71429	0.00124019		9.71429	-0.00421253
		9.73809	0.00129655		9.73809	-0.00429631
		9.76191	0.00130656		9.76191	-0.00441928
		9.78571	0.00129317		9.78571	-0.0045371
		9.80952	0.00125669		9.80952	-0.00463999
		9.83333	0.00120619		9.83333	-0.00470225
		9.85714	0.00112916		9.85714	-0.00474866
		9.88095	0.00102349		9.88095	-0.00485839
		9.90476	0.000961153		9.90476	-0.00501713
		9.92857	0.000925997		9.92857	-0.00514852
		9.95238	0.000852831		9.95238	-0.00530704
		9.97619	0.000706174		9.97619	-0.00543729
		10	0.000608358		10	-0.00548982
		10.0238	0.000507041		10.0238	-0.00560088
		10.0476	0.00046692		10.0476	-0.00563902
		10.0714	0.000426811		10.0714	-0.00572606
		10.0952	0.000395032		10.0952	-0.00577498
		10.119	0.000308081		10.119	-0.00576355
		10.1429	0.000230279		10.1429	-0.00573803
		10.1667	0.000144171		10.1667	-0.00569225
		10.1905	0.000113931		10.1905	-0.00562667
		10.2143	1.48569e-06		10.2143	-0.00554163
		10.2381	-8.78225e-05		10.2381	-0.00543011
		10.2619	-0.000185816		10.2619	-0.00536807
		10.2857	-0.000281964		10.2857	-0.00526572
		10.3095	-0.000359576		10.3095	-0.00511227
		10.3333	-0.000437423		10.3333	-0.00496056
		10.3571	-0.000556301		10.3571	-0.00491599
		10.381	-0.000524181		10.381	-0.0049036
		10.4048	-0.000619541		10.4048	-0.00482678
		10.4286	-0.000657419		10.4286	-0.00480928
		10.4524	-0.000660293		10.4524	-0.00475574
		10.4762	-0.000682562		10.4762	-0.00475734
		10.5	-0.000725371		10.5	-0.00472329
		10.5238	-0.000807771		10.5238	-0.00466689
		10.5476	-0.00084181		10.5476	-0.00466937
		10.5714	-0.000852251		10.5714	-0.00460141
		10.5952	-0.000929842		10.5952	-0.00457905
		10.619	-0.00100161		10.619	-0.00461635
		10.6429	-0.00111624		10.6429	-0.00465005
		10.6667	-0.00116067		10.6667	-0.00469786
		10.6905	-0.00118793		10.6905	-0.00467052
		10.7143	-0.00120039		10.7143	-0.0047434
		10.7381	-0.00123972		10.7381	-0.00480236
		10.7619	-0.00132691		10.7619	-0.00496356
		10.7857	-0.00138349		10.7857	-0.00504282
		10.8095	-0.00145527		10.8095	-0.00517895
		10.8333	-0.00150138		10.8333	-0.00532205
		10.8571	-0.00157479		10.8571	-0.00543243
		10.881	-0.00163677		10.881	-0.00544818
		10.9048	-0.00176684		10.9048	-0.00544898
		10.9286	-0.00188685		10.9286	-0.00546583
		10.9524	-0.00198435		10.9524	-0.00555521
		10.9762	-0.00213356		10.9762	-0.00560282
		11	-0.00218044		11	-0.00569472
		11.0238	-0.00226404		11.0238	-0.00572602
		11.0476	-0.00232654		11.0476	-0.00579132
		11.0714	-0.00241162		11.0714	-0.0058479
		11.0952	-0.00244682		11.0952	-0.00595926
		11.119	-0.00248602		11.119	-0.00602171
		11.1429	-0.00255569		11.1429	-0.00615468
		11.1667	-0.00259453		11.1667	-0.00618329
		11.1905	-0.00259799		11.1905	-0.00616502
		11.2143	-0.00259904		11.2143	-0.0061056
		11.2381	-0.00260276		11.2381	-0.00611912
		11.2619	-0.00266788		11.2619	-0.00611151
		11.2857	-0.00265227		11.2857	-0.00601843
		11.3095	-0.00267947		11.3095	-0.00596911
		11.3333	-0.00266012		11.3333	-0.00590512
		11.3571	-0.00263663		11.3571	-0.00584121
		11.381	-0.0026241		11.381	-0.00573755
		11.4048	-0.00259524		11.4048	-0.00561501
		11.4286	-0.00257723		11.4286	-0.00556705
		11.4524	-0.00254354		11.4524	-0.00549411
		11.4762	-0.00242209		11.4762	-0.00542708
		11.5	-0.00236491		11.5	-0.00533537
		11.5238	-0.00221961		11.5238	-0.00534943
		11.5476	-0.00210043		11.5476	-0.00537149
		11.5714	-0.00194318		11.5714	-0.00529189
		11.5952	-0.0019061		11.5952	-0.00520688
		11.619	-0.00179749		11.619	-0.00522232
		11.6429	-0.00173316		11.6429	-0.0052191
		11.6667	-0.00168737		11.6667	-0.00519737
		11.6905	-0.00163612		11.6905	-0.00519937
		11.7143	-0.00165635		11.7143	-0.00519809
		11.7381	-0.0015705		11.7381	-0.00524818
		11.7619	-0.00151944		11.7619	-0.00527631
		11.7857	-0.00151121		11.7857	-0.00531342
		11.8095	-0.00135669		11.8095	-0.00537728
		11.8333	-0.00134263		11.8333	-0.00534339
		11.8571	-0.00122171		11.8571	-0.00538469
		11.881	-0.00120515		11.881	-0.00545984
		11.9048	-0.00114495		11.9048	-0.00557049
		11.9286	-0.00114164		11.9286	-0.00565488
		11.9524	-0.00110144		11.9524	-0.00578173
		11.9762	-0.00103266		11.9762	-0.00582628
		12	-0.00098781		12	-0.00586115
		12.0238	-0.000944624		12.0238	-0.00589536
		12.0476	-0.000912142		12.0476	-0.00591736
		12.0714	-0.000912856		12.0714	-0.00584416
		12.0952	-0.000935995		12.0952	-0.00586482
		12.119	-0.000907033		12.119	-0.00592132
		12.1429	-0.000891082		12.1429	-0.00600481
		12.1667	-0.000920524		12.1667	-0.00606152
		12.1905	-0.000799954		12.1905	-0.00610037
		12.2143	-0.000779358		12.2143	-0.00612989
		12.2381	-0.00076663		12.2381	-0.0061271
		12.2619	-0.00073455		12.2619	-0.00615573
		12.2857	-0.000677722		12.2857	-0.00614627
		12.3095	-0.000613657		12.3095	-0.00614543
		12.3333	-0.000623845		12.3333	-0.00612871
		12.3571	-0.00060913		12.3571	-0.00606994
		12.381	-0.000585082		12.381	-0.00606444
		12.4048	-0.000509857		12.4048	-0.00596327
		12.4286	-0.000482342		12.4286	-0.00596532
		12.4524	-0.000382695		12.4524	-0.00589216
		12.4762	-0.00025741		12.4762	-0.00584559
		12.5	-0.000233686		12.5	-0.00589916
		12.5238	-0.000161909		12.5238	-0.00577819
		12.5476	-0.000124712		12.5476	-0.00567674
		12.5714	-0.000110558		12.5714	-0.00562872
		12.5952	-4.56514e-05		12.5952	-0.00563424
		12.619	-4.75232e-05		12.619	-0.00567127
		12.6429	4.47408e-05		12.6429	-0.00556901
		12.6667	0.000212031		12.6667	-0.00551262
		12.6905	0.000349935		12.6905	-0.0054571
		12.7143	0.00050058		12.7143	-0.00544452
		12.7381	0.00056499		12.7381	-0.00537947
		12.7619	0.000621941		12.7619	-0.00528951
		12.7857	0.000654065		12.7857	-0.00528775
		12.8095	0.000723652		12.8095	-0.00524524
		12.8333	0.000770603		12.8333	-0.00525665
		12.8571	0.000908562		12.8571	-0.00530933
		12.881	0.00103496		12.881	-0.00531456
		12.9048	0.00111141		12.9048	-0.00531005
		12.9286	0.00124086		12.9286	-0.00529305
		12.9524	0.00126289		12.9524	-0.0052937
		12.9762	0.00131724		12.9762	-0.00527652
		13	0.00144314		13	-0.00525359
		13.0238	0.00151626		13.0238	-0.00520339
		13.0476	0.0015941		13.0476	-0.00525749
		13.0714	0.00165104		13.0714	-0.00525507
		13.0952	0.00176339		13.0952	-0.00525994
		13.119	0.00184207		13.119	-0.00523086
		13.1429	0.00193758		13.1429	-0.00515891
		13.1667	0.00201633		13.1667	-0.0052298
		13.1905	0.00205703		13.1905	-0.00519141
		13.2143	0.00210637		13.2143	-0.00521105
		13.2381	0.0021477		13.2381	-0.00521479
		13.2619	0.00225836		13.2619	-0.00518818
		13.2857	0.0023576		13.2857	-0.00515767
		13.3095	0.00243524		13.3095	-0.0051912
		13.3333	0.00252828		13.3333	-0.00520557
		13.3571	0.00261778		13.3571	-0.00516282
		13.381	0.00275461		13.381	-0.005109
		13.4048	0.00284395		13.4048	-0.00512674
		13.4286	0.00292507		13.4286	-0.00503554
		13.4524	0.00304397		13.4524	-0.00500042
		13.4762	0.00315667		13.4762	-0.0049912
		13.5	0.0032568		13.5	-0.0050263
		13.5238	0.00330094		13.5238	-0.0050546
		13.5476	0.00336076		13.5476	-0.00506717
		13.5714	0.00337493		13.5714	-0.00505213
		13.5952	0.00341897		13.5952	-0.00505331
		13.619	0.00339891		13.619	-0.00509507
		13.6429	0.00339397		13.6429	-0.00512303
		13.6667	0.00332034		13.6667	-0.00513772
		13.6905	0.00328336		13.6905	-0.00519585
		13.7143	0.00316939		13.7143	-0.00513125
		13.7381	0.0030769		13.7381	-0.00516989
		13.7619	0.00299305		13.7619	-0.00521286
		13.7857	0.00292926		13.7857	-0.0051943
		13.8095	0.00292212		13.8095	-0.0051279
		13.8333	0.00288472		13.8333	-0.00508478
		13.8571	0.00286783		13.8571	-0.00506182
		13.881	0.00276528		13.881	-0.00513359
		13.9048	0.0026751		13.9048	-0.00517375
		13.9286	0.00263498		13.9286	-0.00520677
		13.9524	0.00253254		13.9524	-0.00529945
		13.9762	0.00243192		13.9762	-0.00541275
		14	0.00236209		14	-0.00552568
		14.0238	0.00229402		14.0238	-0.00573145
		14.0476	0.0022933		14.0476	-0.0058349
		14.0714	0.00216945		14.0714	-0.00585978
		14.0952	0.00202026		14.0952	-0.00589124
		14.119	0.00192176		14.119	-0.00588159
		14.1429	0.00186431		14.1429	-0.00591662
		14.1667	0.00189395		14.1667	-0.00589806
		14.1905	0.00190337		14.1905	-0.00584326
		14.2143	0.00183147		14.2143	-0.00580532
		14.2381	0.00174682		14.2381	-0.00575379
		14.2619	0.00173319		14.2619	-0.00570584
		14.2857	0.0016409		14.2857	-0.00565961
		14.3095	0.00156708		14.3095	-0.00558315
		14.3333	0.00151295		14.3333	-0.00553361
		14.3571	0.00143034		14.3571	-0.00556079
		14.381	0.00138815		14.381	-0.0054999
		14.4048	0.0013835		14.4048	-0.00549754
		14.4286	0.00139276		14.4286	-0.00544904
		14.4524	0.00143091		14.4524	-0.00537278
		14.4762	0.001461		14.4762	-0.00527943
		14.5	0.00150099		14.5	-0.00517692
		14.5238	0.00153742		14.5238	-0.00507802
		14.5476	0.00157594		14.5476	-0.00491236
		14.5714	0.00162453		14.5714	-0.0047915
		14.5952	0.00166268		14.5952	-0.0047696
		14.619	0.00169538		14.619	-0.00467321
		14.6429	0.00171543		14.6429	-0.00455621
		14.6667	0.00175701		14.6667	-0.0045658
		14.6905	0.00174577		14.6905	-0.00454883
		14.7143	0.00166494		14.7143	-0.00454123
		14.7381	0.00160359		14.7381	-0.00445825
		14.7619	0.0015468		14.7619	-0.00439217
		14.7857	0.00153184		14.7857	-0.00436267
		14.8095	0.00147733		14.8095	-0.00429919
		14.8333	0.00142588		14.8333	-0.00427562
		14.8571	0.00146922		14.8571	-0.00429376
		14.881	0.00146838		14.881	-0.00427688
		14.9048	0.00147507		14.9048	-0.00418652
		14.9286	0.00149771		14.9286	-0.00416652
		14.9524	0.00142531		14.9524	-0.00420178
		14.9762	0.00146084		14.9762	-0.00415063
		15	0.00147134		15	-0.0041684
		15.0238	0.00142884		15.0238	-0.00425751
		15.0476	0.00147641		15.0476	-0.00428401
		15.0714	0.00153049		15.0714	-0.00440746
		15.0952	0.00157995		15.0952	-0.00443805
		15.119	0.00162933		15.119	-0.00455534
		15.1429	0.0016366		15.1429	-0.00458807
		15.1667	0.00168371		15.1667	-0.00460098
		15.1905	0.00164426		15.1905	-0.00463152
		15.2143	0.00169624		15.2143	-0.00461601
		15.2381	0.00173068		15.2381	-0.00450456
		15.2619	0.00172249		15.2619	-0.00442923
		15.2857	0.00174455		15.2857	-0.00430547
		15.3095	0.00180922		15.3095	-0.00418785
		15.3333	0.00186697		15.3333	-0.00417658
		15.3571	0.0018962		15.3571	-0.00412642
		15.381	0.00179623		15.381	-0.00404096
		15.4048	0.00176196		15.4048	-0.00406263
		15.4286	0.00178855		15.4286	-0.00408475
		15.4524	0.00179525		15.4524	-0.00409053
		15.4762	0.00173991		15.4762	-0.00409186
		15.5	0.00174104		15.5	-0.00413848
		15.5238	0.00171387		15.5238	-0.00416538
		15.5476	0.00174734		15.5476	-0.004252
		15.5714	0.00183722		15.5714	-0.00430945
		15.5952	0.00187057		15.5952	-0.0043166
		15.619	0.00182169		15.619	-0.00427267
		15.6429	0.00186754		15.6429	-0.00428241
		15.6667	0.0018627		15.6667	-0.00424732
		15.6905	0.00184906		15.6905	-0.00417238
		15.7143	0.00184314		15.7143	-0.00424573
		15.7381	0.00181906		15.7381	-0.0042585
		15.7619	0.00176921		15.7619	-0.00428331
		15.7857	0.00174868		15.7857	-0.00425735
		15.8095	0.00175802		15.8095	-0.00418762
		15.8333	0.00173154		15.8333	-0.00415399
		15.8571	0.00173968		15.8571	-0.00422255
		15.881	0.00172874		15.881	-0.00418946
		15.9048	0.00173232		15.9048	-0.00413503
		15.9286	0.00180721		15.9286	-0.00406424
		15.9524	0.00188826		15.9524	-0.0040699
		15.9762	0.00196496		15.9762	-0.00408924
		16	0.0020634		16	-0.00409067
		16.0238	0.00210441		16.0238	-0.00415362
		16.0476	0.00218357		16.0476	-0.00412932
		16.0714	0.00220682		16.0714	-0.00409774
		16.0952	0.00221682		16.0952	-0.00406217
		16.1191	0.00214757		16.1191	-0.00406054
		16.1429	0.00207235		16.1429	-0.00406879
		16.1667	0.00210299		16.1667	-0.00399987
		16.1905	0.00200527		16.1905	-0.00396684
		16.2143	0.00197303		16.2143	-0.00397138
		16.2381	0.00192014		16.2381	-0.0039198
		16.2619	0.00187372		16.2619	-0.00383614
		16.2857	0.00177951		16.2857	-0.00368523
		16.3095	0.00173607		16.3095	-0.00364661
		16.3333	0.00168357		16.3333	-0.00354105
		16.3571	0.00156882		16.3571	-0.0034844
		16.3809	0.00144475		16.3809	-0.00346142
		16.4048	0.00147854		16.4048	-0.00339955
		16.4286	0.00144138		16.4286	-0.00330827
		16.4524	0.00134256		16.4524	-0.00330776
		16.4762	0.00127177		16.4762	-0.00336131
		16.5	0.00122936		16.5	-0.00343136
		16.5238	0.00109777		16.5238	-0.00346764
		16.5476	0.00101359		16.5476	-0.00348903
		16.5714	0.000956438		16.5714	-0.00350317
		16.5952	0.000903234		16.5952	-0.00357603
		16.6191	0.000830931		16.6191	-0.00355422
		16.6429	0.00076768		16.6429	-0.0035282
		16.6667	0.000756098		16.6667	-0.00354511
		16.6905	0.000759995		16.6905	-0.00356968
		16.7143	0.0007105		16.7143	-0.00358783
		16.7381	0.000742026		16.7381	-0.00355747
		16.7619	0.000704513		16.7619	-0.00349034
		16.7857	0.000600611		16.7857	-0.00342894
		16.8095	0.000558949		16.8095	-0.00335839
		16.8333	0.000632676		16.8333	-0.00335514
		16.8571	0.000619002		16.8571	-0.00326056
		16.8809	0.000611083		16.8809	-0.00323616
		16.9048	0.000544462		16.9048	-0.00314797
		16.9286	0.000554133		16.9286	-0.0029983
		16.9524	0.000593569		16.9524	-0.00278534
		16.9762	0.000669389		16.9762	-0.00269176
		17	0.000714567		17	-0.00266114
		17.0238	0.000751315		17.0238	-0.00257565
		17.0476	0.00075763		17.0476	-0.00253569
		17.0714	0.000768019		17.0714	-0.00251329
		17.0952	0.00076066		17.0952	-0.00246721
		17.1191	0.000774192		17.1191	-0.00245433
		17.1429	0.000783505		17.1429	-0.00248653
		17.1667	0.000733343		17.1667	-0.00249535
		17.1905	0.000668145		17.1905	-0.00245499
		17.2143	0.000598651		17.2143	-0.00242577
		17.2381	0.000528786		17.2381	-0.0023812
		17.2619	0.000468487		17.2619	-0.00239112
		17.2857	0.000370578		17.2857	-0.00240621
		17.3095	0.000304714		17.3095	-0.0023824
		17.3333	0.000244431		17.3333	-0.00237659
		17.3571	0.000199808		17.3571	-0.00233278
		17.3809	0.000137468		17.3809	-0.00229766
		17.4048	0.000190899		17.4048	-0.00234182
		17.4286	0.000152248		17.4286	-0.00235276
		17.4524	0.000178331		17.4524	-0.00234563
		17.4762	0.000131762		17.4762	-0.00241152
		17.5	8.86632e-05		17.5	-0.00251645
		17.5238	7.28508e-05		17.5238	-0.00260112
		17.5476	2.48778e-05		17.5476	-0.00261001
		17.5714	-8.47822e-06		17.5714	-0.00272295
		17.5952	-4.09199e-05		17.5952	-0.00283523
		17.6191	-0.000115639		17.6191	-0.00282123
		17.6429	-0.000194467		17.6429	-0.00299128
		17.6667	-0.000206755		17.6667	-0.00311501
		17.6905	-0.000236259		17.6905	-0.00314397
		17.7143	-0.000300655		17.7143	-0.00318163
		17.7381	-0.000275672		17.7381	-0.0032808
		17.7619	-0.000297156		17.7619	-0.00327047
		17.7857	-0.00031922		17.7857	-0.00327841
		17.8095	-0.000262047		17.8095	-0.00328773
		17.8333	-0.000185745		17.8333	-0.00329567
		17.8571	-0.000144372		17.8571	-0.00328558
		17.8809	-0.000167036		17.8809	-0.0032697
		17.9048	-0.000232927		17.9048	-0.00315755
		17.9286	-0.000169689		17.9286	-0.00306765
		17.9524	-0.000172741		17.9524	-0.00304037
		17.9762	-0.000220283		17.9762	-0.0030123
		18	-0.000175014		18	-0.00299597
		18.0238	-7.92764e-05		18.0238	-0.00294325
		18.0476	-6.55086e-05		18.0476	-0.00287229
		18.0714	-8.97666e-05		18.0714	-0.00282733
		18.0952	-3.51098e-05		18.0952	-0.00278668
		18.1191	4.3299e-05		18.1191	-0.00280719
		18.1429	0.000114221		18.1429	-0.00278419
		18.1667	0.000107479		18.1667	-0.00280593
		18.1905	2.17607e-05		18.1905	-0.00280702
		18.2143	-4.37343e-05		18.2143	-0.00278914
		18.2381	-0.000105545		18.2381	-0.00286068
		18.2619	-5.92211e-05		18.2619	-0.0028152
		18.2857	-3.29135e-05		18.2857	-0.00277347
		18.3095	4.71952e-05		18.3095	-0.00270824
		18.3333	7.33402e-05		18.3333	-0.00273922
		18.3571	9.25943e-05		18.3571	-0.00272969
		18.3809	8.98729e-05		18.3809	-0.00270777
		18.4048	0.000174828		18.4048	-0.00275538
		18.4286	0.000240061		18.4286	-0.00283925
		18.4524	0.000375627		18.4524	-0.00287156
		18.4762	0.000433439		18.4762	-0.00294317
		18.5	0.000537933		18.5	-0.0029707
		18.5238	0.000567479		18.5238	-0.00300703
		18.5476	0.000619462		18.5476	-0.00299207
		18.5714	0.00071254		18.5714	-0.00306909
		18.5952	0.000789426		18.5952	-0.0031474
		18.6191	0.000776324		18.6191	-0.00314091
		18.6429	0.000801226		18.6429	-0.00312816
		18.6667	0.000759505		18.6667	-0.00312937
		18.6905	0.000750333		18.6905	-0.00315551
		18.7143	0.000784751		18.7143	-0.00309392
		18.7381	0.000787413		18.7381	-0.00302153
		18.7619	0.000770494		18.7619	-0.00297173
		18.7857	0.000799236		18.7857	-0.00289482
		18.8095	0.000818086		18.8095	-0.00281339
		18.8333	0.000870365		18.8333	-0.00278745
		18.8571	0.000843192		18.8571	-0.00269525
		18.8809	0.000807288		18.8809	-0.00252038
		18.9048	0.000771091		18.9048	-0.00239488
		18.9286	0.000641437		18.9286	-0.00228087
		18.9524	0.00058367		18.9524	-0.00210495
		18.9762	0.000528542		18.9762	-0.0019775
		19	0.000492753		19	-0.00183033
		19.0238	0.000450111		19.0238	-0.00162919
		19.0476	0.000339471		19.0476	-0.00144142
		19.0714	0.000239553		19.0714	-0.00132891
		19.0952	0.000114612		19.0952	-0.00124802
		19.1191	0.00013483		19.1191	-0.00123606
		19.1429	6.71068e-05		19.1429	-0.00113711
		19.1667	3.73265e-05		19.1667	-0.00100276
		19.1905	5.44551e-05		19.1905	-0.000868817
		19.2143	2.7373e-05		19.2143	-0.000719481
		19.2381	-1.27863e-05		19.2381	-0.0006039
		19.2619	-0.000107474		19.2619	-0.000517448
		19.2857	-0.000133965		19.2857	-0.000500498
		19.3095	-0.000181864		19.3095	-0.000493431
		19.3333	-0.000205141		19.3333	-0.000437636
		19.3571	-0.00029453		19.3571	-0.000420694
		19.3809	-0.000343567		19.3809	-0.000386229
		19.4048	-0.00033652		19.4048	-0.000412612
		19.4286	-0.000326135		19.4286	-0.000444402
		19.4524	-0.000312935		19.4524	-0.000480562
		19.4762	-0.000297445		19.4762	-0.000520056
		19.5	-0.000280188		19.5	-0.000561846
		19.5238	-0.000261687		19.5238	-0.000604897
		19.5476	-0.000242468		19.5476	-0.000648171
		19.5714	-0.000223054		19.5714	-0.000690631
		19.5952	-0.000203968		19.5952	-0.000731241
		19.6191	-0.000185734		19.6191	-0.000768965
		19.6429	-0.000168876		19.6429	-0.000802764
		19.6667	-0.000153918		19.6667	-0.000831604
		19.6905	-0.000141384		19.6905	-0.000854446
		19.7143	-0.000131797		19.7143	-0.000870255
		19.7381	-0.000125681		19.7381	-0.000877993
		19.7619	-0.000123561		19.7619	-0.000876624
		19.7857	-0.000125959		19.7857	-0.000865111
		19.8095	-0.000133401		19.8095	-0.000842417
		19.8333	-0.000146408		19.8333	-0.000807506
		19.8571	-0.000165506		19.8571	-0.000759341
		19.8809	-0.000191218		19.8809	-0.000696885
		19.9048	-0.000224068		19.9048	-0.000619101
		19.9286	-0.00026458		19.9286	-0.000524953
		19.9524	-0.000313277		19.9524	-0.000413404
		19.9762	-0.000370684		19.9762	-0.000283417
		20			20

## Sheet: Fig.1k,l
Fig.1k													Fig.1l
Info:	g5-HT3.0 DF/F signal during wakefulness (Awake), quiet sleep (QS) and active sleep (AS) in control and SSRI dosed animals												Info:	Proportion of time (%) in active sleep (AS) between control and SSRI treated animals
State:		Awake			QS			AS					State:		AS
variable:		Control	SSRI		Control	SSRI		Control	SSRI				variable:		Control	SSRI
		0.00696362	0.0433835		-0.00958093	-0.0205572		-0.0265141	-0.01253						0.5	0.0613497
		0.00145039	0.0144414		-0.0224681	-0.010738		-0.0411603	-0.00435012						0.237624	0.0167598
		0.0307894	0.012783		-0.00608425	0.00533779		-0.0207883	-0.00423384						0.207921	0.0882353
		0.00380109	0.0231226		0.00468055	0.00622846		-0.0418395	-0.0207499						0.315315	0.0763359

[truncated: 36 more sheets: Fig.2f,g,h, Fig.2i, Fig.2j, Fig.2k, Fig.2l, Fig.2m, Fig.3d,e,f, Fig.3g, Fig.3h, Fig.3i, Fig.3j-l, Fig.3m, Fig.3n, Fig.3o, Fig.4c-e, Fig.4h,i, Fig.4l,m, Fig.4n,o, Fig.4p, Fig.4q …]
